# Supplementary material for: AlignNemo: A Local Network Alignment Method to Integrate Homology and Topology
Source: PLoS One. 2012 Jun 12;7(6):e38107. doi: 10.1371/journal.pone.0038107 (PMC3373574; doi:10.1371/journal.pone.0038107)
Supplement: Table S1 — Recovery of known complexes. The table reports known yeast (CYC2008) and human (CORUM) complexes recovered by each method. Known complexes are identified by their ID, and for each complex the ID of the best matching solution for each method is reported. For each complex we report the total number of proteins, number of proteins in overlap with the best matching solution, precision, recall and F1-score. (XLS) [file pone.0038107.s001.xls]

## Sheet: CYC2008 Complexes (S>=4)
CYC2008 Complex			AlignNemo						NetworkBlast						MaWish						NetAligner
Set1 Id	Set1 size	Set1 reduced size	Set2 Id	Set2 size	Overlap	precision	recall	f1	Set2 Id	Set2 size	Overlap	precision	recall	f1	Set2 Id	Set2 size	Overlap	precision	recall	f1	Set2 Id	Set2 size	Overlap	precision	recall	f1
cytoplasmic ribosomal large subunit	72	35	alignments/core_382_final.nif	6	2	0.333333	0.0571429	0.097561	alignments/278.nif	8	5	0.625	0.142857	0.232558	41	3	3	1	0.0857143	0.157895	alignments/alignment_77.nif	4	2	1	0.0571429	0.108108
U4/U6 x U5 tri-snRNP complex	28	23	alignments/core_526_final.nif	27	22	0.814815	0.956522	0.88	alignments/4.nif	15	14	0.933333	0.608696	0.736842	10	3	3	1	0.130435	0.230769	alignments/alignment_26.nif	10	4	1	0.173913	0.296296
cytoplasmic ribosomal small subunit	47	20	alignments/core_706_final.nif	9	2	0.222222	0.1	0.137931	alignments/202.nif	10	2	0.2	0.1	0.133333	23	3	1	0.333333	0.05	0.0869565	alignments/alignment_2.nif	73	1	0.0166667	0.05	0.025
19/22S regulator	22	18	alignments/core_7_final.nif	20	17	0.85	0.944444	0.894737	alignments/207.nif	7	6	0.857143	0.333333	0.48	76	2	2	1	0.111111	0.2	alignments/alignment_1.nif	35	17	0.566667	0.944444	0.708333
20S proteasome	14	14	alignments/core_1_final.nif	6	6	1	0.428571	0.6	alignments/19.nif	15	9	0.6	0.642857	0.62069	2	5	5	1	0.357143	0.526316	alignments/alignment_1.nif	35	13	0.433333	0.928571	0.590909
U2 snRNP complex	18	14	alignments/core_526_final.nif	27	6	0.222222	0.428571	0.292683	alignments/60.nif	11	5	0.454545	0.357143	0.4	42	2	2	1	0.142857	0.25	alignments/alignment_2.nif	73	9	0.15	0.642857	0.243243
commitment complex	21	11	alignments/core_401_final.nif	7	4	0.571429	0.363636	0.444444	alignments/180.nif	9	4	0.444444	0.363636	0.4	142	2	2	1	0.181818	0.307692	alignments/alignment_2.nif	73	8	0.133333	0.727273	0.225352
DNA-directed RNA polymerase II complex	12	11	alignments/core_217_final.nif	7	4	0.571429	0.363636	0.444444	alignments/313.nif	6	4	0.666667	0.363636	0.470588	84	2	2	1	0.181818	0.307692	alignments/alignment_12.nif	18	7	0.538462	0.636364	0.583333
DNA-directed RNA polymerase III complex	17	11	alignments/core_217_final.nif	7	4	0.571429	0.363636	0.444444	alignments/283.nif	8	1	0.125	0.0909091	0.105263	60	2	1	0.5	0.0909091	0.153846	alignments/alignment_12.nif	18	6	0.461538	0.545455	0.5
H+-transporting ATPase, Golgi	13	11	alignments/core_840_final.nif	8	8	1	0.727273	0.842105	alignments/146.nif	12	7	0.583333	0.636364	0.608696	127	2	2	1	0.181818	0.307692	alignments/alignment_24.nif	8	4	0.8	0.363636	0.5
H+-transporting ATPase, vacuolar	13	11	alignments/core_840_final.nif	8	7	0.875	0.636364	0.736842	alignments/146.nif	12	7	0.583333	0.636364	0.608696	127	2	2	1	0.181818	0.307692	alignments/alignment_24.nif	8	5	1	0.454545	0.625
COPII	11	10	alignments/core_57_final.nif	8	7	0.875	0.7	0.777778	alignments/41.nif	15	4	0.266667	0.4	0.32	109	2	2	1	0.2	0.333333	alignments/alignment_68.nif	5	3	1	0.3	0.461538
F0/F1 ATP synthase (complex V)	18	10	alignments/core_362_final.nif	10	9	0.9	0.9	0.9	alignments/267.nif	9	4	0.444444	0.4	0.421053	7	4	2	0.5	0.2	0.285714
mitochondrial ribosomal large subunit	44	10	alignments/core_249_final.nif	5	5	1	0.5	0.666667	alignments/120.nif	15	1	0.0666667	0.1	0.08
U5 snRNP complex	14	10	alignments/core_234_final.nif	21	7	0.333333	0.7	0.451613	alignments/151.nif	10	4	0.4	0.4	0.4	142	2	2	1	0.2	0.333333	alignments/alignment_2.nif	73	6	0.1	0.6	0.171429
DNA-directed RNA polymerase I complex	14	9	alignments/core_497_final.nif	7	4	0.571429	0.444444	0.5	alignments/283.nif	8	1	0.125	0.111111	0.117647	60	2	1	0.5	0.111111	0.181818	alignments/alignment_12.nif	18	4	0.307692	0.444444	0.363636
U1 snRNP complex	17	9	alignments/core_401_final.nif	7	4	0.571429	0.444444	0.5	alignments/180.nif	9	4	0.444444	0.444444	0.444444	142	2	2	1	0.222222	0.363636	alignments/alignment_2.nif	73	8	0.133333	0.888889	0.231884
mRNA cleavage and polyadenylation specificity factor complex	15	8	alignments/core_40_final.nif	8	7	0.875	0.875	0.875	alignments/290.nif	7	1	0.142857	0.125	0.133333	13	3	1	0.333333	0.125	0.181818	alignments/alignment_20.nif	19	4	0.4	0.5	0.444444
Nuclear exosome complex	12	8	alignments/core_32_final.nif	8	8	1	1	1	alignments/252.nif	9	5	0.555556	0.625	0.588235							alignments/alignment_75.nif	5	3	1	0.375	0.545455
transcription factor TFIID complex	15	8	alignments/core_205_final.nif	9	7	0.777778	0.875	0.823529	alignments/253.nif	8	1	0.125	0.125	0.125	124	2	1	0.5	0.125	0.2	alignments/alignment_3.nif	37	7	0.368421	0.875	0.518519
transcription factor TFIIH complex	10	8	alignments/core_235_final.nif	5	3	0.6	0.375	0.461538	alignments/74.nif	12	1	0.0833333	0.125	0.1							alignments/alignment_8.nif	19	2	0.181818	0.25	0.210526
anaphase-promoting complex	15	7	alignments/core_31_final.nif	5	5	1	0.714286	0.833333	alignments/54.nif	15	1	0.0666667	0.142857	0.0909091	139	2	2	1	0.285714	0.444444	alignments/alignment_37.nif	7	4	1	0.571429	0.727273
chaperonin-containing T-complex	8	7	alignments/core_630_final.nif	5	1	0.2	0.142857	0.166667	alignments/274.nif	8	2	0.25	0.285714	0.266667	4	5	1	0.2	0.142857	0.166667
COPI	8	7	alignments/core_86_final.nif	8	6	0.75	0.857143	0.8													alignments/alignment_16.nif	9	7	1	1	1
Cytoplasmic exosome complex	10	7	alignments/core_32_final.nif	8	7	0.875	1	0.933333	alignments/252.nif	9	5	0.555556	0.714286	0.625							alignments/alignment_75.nif	5	3	1	0.428571	0.6
multi-eIF complex	8	7	alignments/core_43_final.nif	7	5	0.714286	0.714286	0.714286	alignments/214.nif	10	5	0.5	0.714286	0.588235	113	2	2	1	0.285714	0.444444	alignments/alignment_65.nif	6	2	0.5	0.285714	0.363636
U6 snRNP complex	8	7	alignments/core_254_final.nif	16	7	0.4375	1	0.608696	alignments/139.nif	10	6	0.6	0.857143	0.705882	147	2	2	1	0.285714	0.444444	alignments/alignment_2.nif	73	4	0.0666667	0.571429	0.119403
Arp2/3 protein complex	7	6	alignments/core_38_final.nif	7	6	0.857143	1	0.923077							125	2	2	1	0.333333	0.5	alignments/alignment_10.nif	8	5	1	0.833333	0.909091
COMPASS complex	8	6	alignments/core_37_final.nif	6	6	1	1	1	alignments/271.nif	6	5	0.833333	0.833333	0.833333	85	2	2	1	0.333333	0.5	alignments/alignment_20.nif	19	4	0.4	0.666667	0.5
DNA replication factor C complex (Ctf18p/Ctf8p/dcc1p)	7	6	alignments/core_51_final.nif	11	5	0.454545	0.833333	0.588235	alignments/289.nif	7	4	0.571429	0.666667	0.615385	143	3	3	1	0.5	0.666667	alignments/alignment_5.nif	8	5	0.833333	0.833333	0.833333
eIF3	7	6	alignments/core_43_final.nif	7	5	0.714286	0.833333	0.769231	alignments/320.nif	5	3	0.6	0.5	0.545455	27	3	2	0.666667	0.333333	0.444444	alignments/alignment_65.nif	6	3	0.75	0.5	0.6
mitochondrial pyruvate dehydrogenase complex	7	6	alignments/core_343_final.nif	6	2	0.333333	0.333333	0.333333	alignments/319.nif	5	2	0.4	0.333333	0.363636	91	2	2	1	0.333333	0.5	alignments/alignment_128.nif	4	2	1	0.333333	0.5
NuA4 histone acetyltransferase complex	13	6	alignments/core_223_final.nif	3	1	0.333333	0.166667	0.222222	alignments/301.nif	7	4	0.571429	0.666667	0.615385	94	2	2	1	0.333333	0.5	alignments/alignment_3.nif	37	5	0.263158	0.833333	0.4
Nucleosomal protein complex	6	6	alignments/core_69_final.nif	13	4	0.307692	0.666667	0.421053	alignments/67.nif	12	1	0.0833333	0.166667	0.111111							alignments/alignment_62.nif	4	2	1	0.333333	0.5
Swr1p complex	13	6	alignments/core_306_final.nif	7	2	0.285714	0.333333	0.307692	alignments/301.nif	7	4	0.571429	0.666667	0.615385	94	2	2	1	0.333333	0.5	alignments/alignment_3.nif	37	5	0.263158	0.833333	0.4
TRAPP complex	10	6
UTP B complex	6	6	alignments/core_210_final.nif	17	6	0.352941	1	0.521739	alignments/295.nif	7	1	0.142857	0.166667	0.153846	97	2	1	0.5	0.166667	0.25	alignments/alignment_2.nif	73	4	0.0666667	0.666667	0.121212
CCR4-NOT core complex	9	5	alignments/core_53_final.nif	7	5	0.714286	1	0.833333	alignments/272.nif	7	5	0.714286	1	0.833333							alignments/alignment_121.nif	4	2	1	0.4	0.571429
DNA replication factor C complex (Rad24p)	5	5	alignments/core_51_final.nif	11	5	0.454545	1	0.625	alignments/289.nif	7	3	0.428571	0.6	0.5	143	3	3	1	0.6	0.75	alignments/alignment_5.nif	8	4	0.666667	0.8	0.727273
DNA replication factor C complex (Rcf1p)	5	5	alignments/core_51_final.nif	11	5	0.454545	1	0.625	alignments/289.nif	7	3	0.428571	0.6	0.5	143	3	3	1	0.6	0.75	alignments/alignment_5.nif	8	5	0.833333	1	0.909091
eIF2B	5	5	alignments/core_82_final.nif	7	5	0.714286	1	0.833333	alignments/243.nif	9	4	0.444444	0.8	0.571429	108	2	2	1	0.4	0.571429	alignments/alignment_33.nif	5	3	1	0.6	0.75
Exocyst complex	8	5	alignments/core_313_final.nif	7	1	0.142857	0.2	0.166667	alignments/264.nif	7	1	0.142857	0.2	0.166667	74	2	2	1	0.4	0.571429
HOPS complex	6	5	alignments/core_52_final.nif	5	4	0.8	0.8	0.8	alignments/264.nif	7	1	0.142857	0.2	0.166667							alignments/alignment_84.nif	4	2	1	0.4	0.571429
mitochondrial ribosomal small subunit	32	5	alignments/core_545_final.nif	7	1	0.142857	0.2	0.166667	alignments/53.nif	11	1	0.0909091	0.2	0.125
nucleotide-excision repair factor 3 complex	7	5	alignments/core_235_final.nif	5	3	0.6	0.6	0.6													alignments/alignment_126.nif	4	1	0.5	0.2	0.285714
oligosaccharyl transferase complex	9	5	alignments/core_45_final.nif	7	5	0.714286	1	0.833333	alignments/61.nif	15	2	0.133333	0.4	0.2
prefoldin complex	6	5	alignments/core_144_final.nif	6	5	0.833333	1	0.909091							134	2	2	1	0.4	0.571429	alignments/alignment_56.nif	6	4	1	0.8	0.888889
SAGA complex	20	5	alignments/core_15_final.nif	8	4	0.5	0.8	0.615385	alignments/253.nif	8	1	0.125	0.2	0.153846	124	2	1	0.5	0.2	0.285714	alignments/alignment_3.nif	37	5	0.263158	1	0.416667
SCF-CDC4 complex	5	5	alignments/core_160_final.nif	7	5	0.714286	1	0.833333	alignments/178.nif	11	2	0.181818	0.4	0.25	3	5	1	0.2	0.2	0.2	alignments/alignment_18.nif	8	4	0.8	0.8	0.8
SF3b complex	6	5	alignments/core_694_final.nif	5	1	0.2	0.2	0.2	alignments/188.nif	10	1	0.1	0.2	0.133333	42	2	2	1	0.4	0.571429	alignments/alignment_40.nif	6	1	0.25	0.2	0.222222
SLIK (SAGA-like) complex	17	5	alignments/core_15_final.nif	8	4	0.5	0.8	0.615385	alignments/253.nif	8	1	0.125	0.2	0.153846	124	2	1	0.5	0.2	0.285714	alignments/alignment_3.nif	37	5	0.263158	1	0.416667
box C/D snoRNP complex	4	4	alignments/core_182_final.nif	9	3	0.333333	0.75	0.461538													alignments/alignment_2.nif	73	3	0.05	0.75	0.09375
cAMP-dependent protein kinase	4	4	alignments/core_905_final.nif	12	1	0.0833333	0.25	0.125	alignments/297.nif	7	3	0.428571	0.75	0.545455							alignments/alignment_14.nif	6	4	1	1	1
Cdc73p/Paf1p complex	7	4	alignments/core_6_final.nif	19	3	0.157895	0.75	0.26087	alignments/292.nif	6	2	0.333333	0.5	0.4							alignments/alignment_121.nif	4	1	0.5	0.25	0.333333
CORVET complex	6	4	alignments/core_360_final.nif	8	4	0.5	1	0.666667	alignments/264.nif	7	1	0.142857	0.25	0.181818							alignments/alignment_84.nif	4	1	0.5	0.25	0.333333
Cytochrome c oxidase (complex IV)	11	4	alignments/core_763_final.nif	5	2	0.4	0.5	0.444444
DNA replication factor C complex (Elg1p)	5	4	alignments/core_51_final.nif	11	4	0.363636	1	0.533333	alignments/289.nif	7	3	0.428571	0.75	0.545455	143	3	3	1	0.75	0.857143	alignments/alignment_5.nif	8	4	0.666667	1	0.8
FBP degradation complex	8	4	alignments/core_141_final.nif	5	4	0.8	1	0.888889	alignments/236.nif	9	2	0.222222	0.5	0.307692
GPI-anchor transamidase complex	5	4	alignments/core_570_final.nif	27	1	0.037037	0.25	0.0645161	alignments/216.nif	10	1	0.1	0.25	0.142857
Ino80p complex	12	4	alignments/core_486_final.nif	8	1	0.125	0.25	0.166667	alignments/314.nif	5	1	0.2	0.25	0.222222	89	2	2	1	0.5	0.666667	alignments/alignment_3.nif	37	3	0.157895	0.75	0.26087
Kornberg's mediator (SRB) complex	25	4	alignments/core_53_final.nif	7	2	0.285714	0.5	0.363636	alignments/304.nif	6	1	0.166667	0.25	0.2							alignments/alignment_8.nif	19	2	0.181818	0.5	0.266667
mitochondrial inner membrane presequence translocase complex	6	4	alignments/core_446_final.nif	7	3	0.428571	0.75	0.545455	alignments/152.nif	11	1	0.0909091	0.25	0.133333
mRNA cleavage factor complex (CFI)	5	4	alignments/core_208_final.nif	6	1	0.166667	0.25	0.2	alignments/326.nif	4	1	0.25	0.25	0.25	104	2	1	0.5	0.25	0.333333	alignments/alignment_42.nif	5	2	1	0.5	0.666667
Nup84p complex	6	4	alignments/core_117_final.nif	5	4	0.8	1	0.888889	alignments/158.nif	12	2	0.166667	0.5	0.25	109	2	1	0.5	0.25	0.333333	alignments/alignment_23.nif	11	4	0.571429	1	0.727273
Origin recognition complex	6	4	alignments/core_28_final.nif	7	4	0.571429	1	0.727273	alignments/248.nif	9	1	0.111111	0.25	0.153846							alignments/alignment_89.nif	4	2	1	0.5	0.666667
retromer complex	5	4													87	2	2	1	0.5	0.666667	alignments/alignment_119.nif	4	2	1	0.5	0.666667
Succinate dehydrogenase complex (complex II)	4	4	alignments/core_183_final.nif	7	2	0.285714	0.5	0.363636													alignments/alignment_63.nif	4	2	1	0.5	0.666667

## Sheet: CYC2008 Complexes (S<4)
CYC2008 Complex			AlignNemo						NetworkBlast						MaWish						NetAligner
Set1 Id	Set1 size	Set1 reduced size	Set2 Id	Set2 size	Overlap	precision	recall	f1	Set2 Id	Set2 size	Overlap	precision	recall	f1	Set2 Id	Set2 size	Overlap	precision	recall	f1	Set2 Id	Set2 size	Overlap	precision	recall	f1
alpha DNA polymerase:primase complex	4	3	alignments/core_41_final.nif	5	3	0.6	1	0.75													alignments/alignment_52.nif	5	2	1	0.666667	0.8
AP-1 adaptor complex	5	3	alignments/core_442_final.nif	7	1	0.142857	0.333333	0.2							25	3	2	0.666667	0.666667	0.666667	alignments/alignment_29.nif	6	3	1	1	1
AP-3 adaptor complex	4	3	alignments/core_192_final.nif	7	2	0.285714	0.666667	0.4													alignments/alignment_49.nif	5	3	1	1	1
calcineurin complex	3	3	alignments/core_924_final.nif	6	2	0.333333	0.666667	0.444444	alignments/267.nif	9	3	0.333333	1	0.5	5	6	3	0.5	1	0.666667	alignments/alignment_7.nif	9	3	0.5	1	0.666667
Cdc48p complex	3	3							alignments/276.nif	7	1	0.142857	0.333333	0.2	110	2	2	1	0.666667	0.8	alignments/alignment_31.nif	7	3	0.75	1	0.857143
Cul3p-RING ubiquitin ligase complex	5	3	alignments/core_85_final.nif	8	1	0.125	0.333333	0.181818	alignments/281.nif	8	1	0.125	0.333333	0.181818	96	2	1	0.5	0.333333	0.4
Cytochrome bc1 complex (Ubiquinol-cytochrome c reductase complex, complex III)	10	3	alignments/core_669_final.nif	8	1	0.125	0.333333	0.181818
eEF1	4	3	alignments/core_226_final.nif	7	1	0.142857	0.333333	0.2							103	2	2	1	0.666667	0.8
ESCRT III complex	4	3	alignments/core_303_final.nif	5	1	0.2	0.333333	0.25	alignments/263.nif	9	1	0.111111	0.333333	0.166667	21	3	1	0.333333	0.333333	0.333333	alignments/alignment_32.nif	4	1	0.5	0.333333	0.4
Far3p/Far7p/Far8p/Far9p/Far10p/Far11p complex	6	3	alignments/core_670_final.nif	7	2	0.285714	0.666667	0.4	alignments/257.nif	9	2	0.222222	0.666667	0.333333
Fatty Acid Import Complex	3	3	alignments/core_948_final.nif	5	1	0.2	0.333333	0.25	alignments/254.nif	9	1	0.111111	0.333333	0.166667
GINS complex	4	3													17	3	3	1	1	1	alignments/alignment_137.nif	4	2	1	0.666667	0.8
Golgi transport complex	8	3	alignments/core_77_final.nif	5	3	0.6	1	0.75
Mcm2-7 complex	6	3																			alignments/alignment_4.nif	8	3	1	1	1
mitochondrial outer membrane translocase complex	7	3
mitochondrial oxoglutarate dehydrogenase complex	3	3							alignments/168.nif	12	1	0.0833333	0.333333	0.133333							alignments/alignment_78.nif	4	2	1	0.666667	0.8
nascent polypeptide-associated complex	3	3	alignments/core_584_final.nif	8	1	0.125	0.333333	0.181818							167	2	2	1	0.666667	0.8
Nsp1p complex	4	3	alignments/core_386_final.nif	8	3	0.375	1	0.545455	alignments/161.nif	12	2	0.166667	0.666667	0.266667	31	2	1	0.5	0.333333	0.4	alignments/alignment_38.nif	6	2	1	0.666667	0.8
nuclear cohesin complex	5	3																			alignments/alignment_59.nif	4	2	1	0.666667	0.8
nuclear condensin complex	5	3	alignments/core_487_final.nif	5	1	0.2	0.333333	0.25	alignments/248.nif	9	1	0.111111	0.333333	0.166667
nuclear ubiquitin ligase complex	4	3	alignments/core_160_final.nif	7	3	0.428571	1	0.6	alignments/294.nif	7	1	0.142857	0.333333	0.2	90	2	1	0.5	0.333333	0.4	alignments/alignment_18.nif	8	2	0.4	0.666667	0.5
nucleotide-excision repair factor 1 complex	3	3	alignments/core_367_final.nif	5	2	0.4	0.666667	0.5	alignments/323.nif	4	3	0.75	1	0.857143	51	2	2	1	0.666667	0.8
PAM complex	6	3	alignments/core_67_final.nif	10	1	0.1	0.333333	0.153846	alignments/264.nif	7	1	0.142857	0.333333	0.2
protein phosphatase type 2A complex (Cdc55p)	3	3	alignments/core_547_final.nif	7	1	0.142857	0.333333	0.2	alignments/189.nif	11	2	0.181818	0.666667	0.285714	38	3	1	0.333333	0.333333	0.333333	alignments/alignment_6.nif	7	3	0.6	1	0.75
protein phosphatase type 2A complex (Rts1p)	3	3	alignments/core_547_final.nif	7	1	0.142857	0.333333	0.2	alignments/325.nif	4	1	0.25	0.333333	0.285714	38	3	1	0.333333	0.333333	0.333333	alignments/alignment_6.nif	7	3	0.6	1	0.75
Prp19-associated complex	8	3	alignments/core_28_final.nif	7	2	0.285714	0.666667	0.4							30	3	1	0.333333	0.333333	0.333333	alignments/alignment_2.nif	73	1	0.0166667	0.333333	0.031746
Sec61p translocon complex	3	3							alignments/145.nif	13	1	0.0769231	0.333333	0.125
Set3p complex	7	3							alignments/90.nif	12	2	0.166667	0.666667	0.266667							alignments/alignment_95.nif	4	2	1	0.666667	0.8
Signal recognition particle (SRP)	6	3	alignments/core_343_final.nif	6	1	0.166667	0.333333	0.222222													alignments/alignment_107.nif	6	2	1	0.666667	0.8
smc5p-Smc6p complex	8	3	alignments/core_304_final.nif	7	1	0.142857	0.333333	0.2
transcription export complex	3	3	alignments/core_3_final.nif	8	1	0.125	0.333333	0.181818	alignments/244.nif	8	1	0.125	0.333333	0.181818
transcription factor TFIIIB complex	3	3	alignments/core_205_final.nif	9	1	0.111111	0.333333	0.166667	alignments/203.nif	10	1	0.1	0.333333	0.153846							alignments/alignment_3.nif	37	2	0.105263	0.666667	0.181818
UTP A complex	7	3	alignments/core_431_final.nif	7	1	0.142857	0.333333	0.2	alignments/295.nif	7	1	0.142857	0.333333	0.2							alignments/alignment_2.nif	73	2	0.0333333	0.666667	0.0634921
UTP C complex	6	3	alignments/core_210_final.nif	17	1	0.0588235	0.333333	0.1	alignments/320.nif	5	1	0.2	0.333333	0.25							alignments/alignment_15.nif	7	2	1	0.666667	0.8
6-phosphofructokinase complex	2	2	alignments/core_906_final.nif	5	1	0.2	0.5	0.285714													alignments/alignment_79.nif	4	2	1	1	1
adoMet-dependent tRNA methyltransferase (Mtase) Complex	2	2	alignments/core_600_final.nif	7	1	0.142857	0.5	0.222222	alignments/264.nif	7	1	0.142857	0.5	0.222222	145	2	1	0.5	0.5	0.5
Apg12p/Apg5p/Apg16 multimeric complex	3	2	alignments/core_92_final.nif	5	2	0.4	1	0.571429	alignments/292.nif	6	1	0.166667	0.5	0.25
CCAAT-binding factor complex	4	2							alignments/182.nif	11	2	0.181818	1	0.307692	50	2	1	0.5	0.5	0.5	alignments/alignment_102.nif	5	2	1	1	1
Cdc24p/Far1p/Gbetagamma protein complex	4	2	alignments/core_614_final.nif	4	1	0.25	0.5	0.333333	alignments/274.nif	8	1	0.125	0.5	0.2							alignments/alignment_57.nif	4	1	0.5	0.5	0.5
Cdc28p/Clb1p complex	2	2							alignments/248.nif	9	1	0.111111	0.5	0.181818							alignments/alignment_8.nif	19	2	0.181818	1	0.307692
Cdc28p/Clb2p complex	2	2							alignments/248.nif	9	1	0.111111	0.5	0.181818							alignments/alignment_8.nif	19	2	0.181818	1	0.307692
Cdc28p/Clb3p complex	2	2							alignments/248.nif	9	1	0.111111	0.5	0.181818							alignments/alignment_8.nif	19	2	0.181818	1	0.307692
Cdc28p/Clb5p complex	2	2							alignments/248.nif	9	1	0.111111	0.5	0.181818							alignments/alignment_8.nif	19	2	0.181818	1	0.307692
Cdc42p/Ste20p complex	2	2	alignments/core_277_final.nif	7	2	0.285714	1	0.444444													alignments/alignment_27.nif	11	2	0.5	1	0.666667
Chz1p/Htz1p/Htb1p complex	3	2	alignments/core_306_final.nif	7	1	0.142857	0.5	0.222222	alignments/314.nif	5	1	0.2	0.5	0.285714
CURI complex	4	2	alignments/core_210_final.nif	17	1	0.0588235	0.5	0.105263	alignments/320.nif	5	1	0.2	0.5	0.285714							alignments/alignment_15.nif	7	1	0.5	0.5	0.5
cytoplasmic dynein complex	4	2
Dcs1p/Dcs2 heterodimer	2	2	alignments/core_783_final.nif	7	1	0.142857	0.5	0.222222													alignments/alignment_81.nif	4	2	1	1	1
DNA polymerase delta complex	3	2																			alignments/alignment_91.nif	4	2	1	1	1
DNA polymerase epsilon complex	4	2	alignments/core_41_final.nif	5	2	0.4	1	0.571429
DNA replication factor A complex	3	2	alignments/core_367_final.nif	5	1	0.2	0.5	0.285714
DSIF complex	2	2	alignments/core_6_final.nif	19	2	0.105263	1	0.190476	alignments/297.nif	7	2	0.285714	1	0.444444							alignments/alignment_50.nif	6	1	0.25	0.5	0.333333
eIF1/eIF1A/40S complex	2	2	alignments/core_43_final.nif	7	1	0.142857	0.5	0.222222	alignments/320.nif	5	1	0.2	0.5	0.285714	113	2	1	0.5	0.5	0.5
eIF2	3	2	alignments/core_82_final.nif	7	2	0.285714	1	0.444444	alignments/315.nif	5	1	0.2	0.5	0.285714	114	2	1	0.5	0.5	0.5
eIF4F	3	2							alignments/293.nif	7	2	0.285714	1	0.444444	129	2	1	0.5	0.5	0.5	alignments/alignment_30.nif	8	2	0.4	1	0.571429
EKC/KEOPS protein complex	5	2	alignments/core_429_final.nif	8	2	0.25	1	0.4	alignments/240.nif	9	1	0.111111	0.5	0.181818							alignments/alignment_74.nif	5	1	0.333333	0.5	0.4
Elongator complex	6	2	alignments/core_217_final.nif	7	1	0.142857	0.5	0.222222
Erv41p/Erv46p complex	2	2							alignments/37.nif	15	1	0.0666667	0.5	0.117647
ESCRT I complex	4	2							alignments/317.nif	5	1	0.2	0.5	0.285714	22	3	2	0.666667	1	0.8
ESCRT II complex	3	2	alignments/core_303_final.nif	5	2	0.4	1	0.571429							105	2	2	1	1	1
GAL3p/GAL80p complex	2	2
gamma-tubulin complex	3	2	alignments/core_189_final.nif	7	2	0.285714	1	0.444444
GARP complex	4	2							alignments/256.nif	9	1	0.111111	0.5	0.181818							alignments/alignment_122.nif	4	2	1	1	1
Gcd10p/Gcd14p complex	2	2	alignments/core_757_final.nif	7	1	0.142857	0.5	0.222222
Geranylgeranyltransferase II (GGTase II)	2	2													47	2	2	1	1	1
GSE Complex	5	2													73	2	2	1	1	1
HAT-B complex	3	2	alignments/core_69_final.nif	13	2	0.153846	1	0.266667	alignments/214.nif	10	1	0.1	0.5	0.166667	27	3	1	0.333333	0.5	0.4	alignments/alignment_20.nif	19	1	0.1	0.5	0.166667
heterotrimeric G-protein complex	3	2							alignments/274.nif	8	1	0.125	0.5	0.2							alignments/alignment_57.nif	4	2	1	1	1
HMC Complex	4	2	alignments/core_708_final.nif	7	1	0.142857	0.5	0.222222	alignments/298.nif	7	1	0.142857	0.5	0.222222	15	3	1	0.333333	0.5	0.4	alignments/alignment_73.nif	4	1	0.5	0.5	0.5
Hse1p/Vps27p complex	2	2	alignments/core_932_final.nif	6	1	0.166667	0.5	0.25	alignments/179.nif	10	1	0.1	0.5	0.166667	22	3	1	0.333333	0.5	0.4	alignments/alignment_104.nif	4	2	1	1	1
Hym1p/Kic1p/Sog2p complex	3	2							alignments/312.nif	6	1	0.166667	0.5	0.25	148	2	1	0.5	0.5	0.5
Isocitrate dehydrogenase	2	2	alignments/core_368_final.nif	6	2	0.333333	1	0.5													alignments/alignment_41.nif	4	2	1	1	1
Kel1p/Kel2p complex	2	2							alignments/248.nif	9	2	0.222222	1	0.363636	170	2	2	1	1	1	alignments/alignment_69.nif	4	2	1	1	1
Kel1p/Kel2p/Lte1p complex	3	2							alignments/248.nif	9	2	0.222222	1	0.363636	170	2	2	1	1	1	alignments/alignment_69.nif	4	2	1	1	1
luminal surveillance complex	3	2
m-AAA complex	2	2
mitochondrial inner membrane peptidase complex	3	2	alignments/core_223_final.nif	3	1	0.333333	0.5	0.4
mitochondrial inner membrane protein insertion complex	4	2	alignments/core_67_final.nif	10	2	0.2	1	0.333333
mitochondrial intermembrane space protein transporter complex	2	2	alignments/core_446_final.nif	7	2	0.285714	1	0.444444	alignments/193.nif	10	2	0.2	1	0.333333
mitochondrial processing peptidase complex	2	2																			alignments/alignment_125.nif	4	2	1	1	1
Mto1p/Mss1p complex	2	2
NatA complex	3	2							alignments/286.nif	8	1	0.125	0.5	0.2							alignments/alignment_111.nif	4	2	1	1	1
NatC complex	3	2	alignments/core_343_final.nif	6	1	0.166667	0.5	0.25
Noc1p/Noc2p complex	2	2	alignments/core_480_final.nif	5	1	0.2	0.5	0.285714	alignments/94.nif	11	2	0.181818	1	0.307692	146	3	1	0.333333	0.5	0.4	alignments/alignment_2.nif	73	1	0.0166667	0.5	0.0322581
Noc2p/Noc3p complex	2	2	alignments/core_460_final.nif	11	1	0.0909091	0.5	0.153846	alignments/94.nif	11	1	0.0909091	0.5	0.153846	146	3	1	0.333333	0.5	0.4	alignments/alignment_2.nif	73	2	0.0333333	1	0.0645161
Noc4p/Nop14p complex	2	2	alignments/core_210_final.nif	17	2	0.117647	1	0.210526													alignments/alignment_2.nif	73	1	0.0166667	0.5	0.0322581
Ntr1p/Ntr2p/Prp43p complex	3	2																			alignments/alignment_2.nif	73	1	0.0166667	0.5	0.0322581
nucleolar ribonuclease P complex	9	2	alignments/core_251_final.nif	6	2	0.333333	1	0.5
nucleotide-excision repair factor 2 complex	2	2	alignments/core_367_final.nif	5	1	0.2	0.5	0.285714	alignments/281.nif	8	2	0.25	1	0.4	112	2	1	0.5	0.5	0.5	alignments/alignment_112.nif	4	2	1	1	1
nucleotide-excision repair factor 4 complex	4	2	alignments/core_69_final.nif	13	1	0.0769231	0.5	0.133333	alignments/281.nif	8	1	0.125	0.5	0.2	96	2	1	0.5	0.5	0.5
PAN complex	2	2	alignments/core_325_final.nif	6	1	0.166667	0.5	0.25	alignments/261.nif	9	2	0.222222	1	0.363636	46	2	2	1	1	1
peroxin docking complex	3	2	alignments/core_146_final.nif	6	2	0.333333	1	0.5	alignments/282.nif	8	2	0.25	1	0.4	50	2	1	0.5	0.5	0.5
phosphatidylinositol (PtdIns) 3-kinase complex (functions in autophagy)	4	2
phosphatidylinositol (PtdIns) 3-kinase complex (functions in CPY sorting)	4	2
protein farnesyltransferase complex	2	2	alignments/core_715_final.nif	10	1	0.1	0.5	0.166667
protein kinase CK2 complex	4	2							alignments/320.nif	5	1	0.2	0.5	0.285714							alignments/alignment_15.nif	7	2	1	1	1
Prp9p/Prp11p/Prp21p complex(SF3a complex)	3	2							alignments/311.nif	6	1	0.166667	0.5	0.25	36	4	1	0.25	0.5	0.333333	alignments/alignment_2.nif	73	1	0.0166667	0.5	0.0322581
Rad53p/Asf1p complex	2	2	alignments/core_307_final.nif	7	2	0.285714	1	0.444444
RecQ helicase-Topo III complex	3	2
ribonuclease MRP complex	10	2	alignments/core_251_final.nif	6	2	0.333333	1	0.5
ribonucleoside-diphosphate reductase complex	3	2																			alignments/alignment_48.nif	6	2	0.666667	1	0.8
RING finger peroxin complex	3	2	alignments/core_114_final.nif	9	2	0.222222	1	0.363636	alignments/325.nif	4	1	0.25	0.5	0.333333	34	3	1	0.333333	0.5	0.4
RNA Degradation Complex	3	2	alignments/core_600_final.nif	7	1	0.142857	0.5	0.222222	alignments/252.nif	9	1	0.111111	0.5	0.181818
Rot2p/Gtb1p complex	2	2	alignments/core_192_final.nif	7	1	0.142857	0.5	0.222222
RSC complex	17	2																			alignments/alignment_11.nif	12	1	0.5	0.5	0.5
Sds22p/Glc7p complex	2	2	alignments/core_283_final.nif	9	1	0.111111	0.5	0.181818	alignments/276.nif	7	1	0.142857	0.5	0.222222	13	3	1	0.333333	0.5	0.4	alignments/alignment_13.nif	8	1	0.333333	0.5	0.4
serine C-palmitoyltransferase complex	2	2	alignments/core_382_final.nif	6	1	0.166667	0.5	0.25													alignments/alignment_105.nif	4	2	1	1	1
signal peptidase complex	4	2	alignments/core_311_final.nif	7	1	0.142857	0.5	0.222222	alignments/266.nif	9	1	0.111111	0.5	0.181818
signal recognition particle receptor complex	2	2							alignments/255.nif	8	1	0.125	0.5	0.2
SNARE complex	3	2	alignments/core_304_final.nif	7	1	0.142857	0.5	0.222222	alignments/273.nif	7	1	0.142857	0.5	0.222222
Snf1p/Snf4p/Gal83p complex	3	2	alignments/core_368_final.nif	6	1	0.166667	0.5	0.25	alignments/317.nif	5	1	0.2	0.5	0.285714							alignments/alignment_101.nif	4	1	0.5	0.5	0.5
Snf1p/Snf4p/Sip2p complex	3	2	alignments/core_368_final.nif	6	1	0.166667	0.5	0.25	alignments/311.nif	6	1	0.166667	0.5	0.25							alignments/alignment_101.nif	4	1	0.5	0.5	0.5
Sro1p/Sec4p/Sec9p complex	3	2	alignments/core_132_final.nif	11	1	0.0909091	0.5	0.153846	alignments/281.nif	8	1	0.125	0.5	0.2	60	2	1	0.5	0.5	0.5	alignments/alignment_22.nif	12	1	0.125	0.5	0.2
Ssh1p translocon complex	3	2	alignments/core_698_final.nif	11	1	0.0909091	0.5	0.153846
Succinyl-CoA ligase	2	2	alignments/core_183_final.nif	7	1	0.142857	0.5	0.222222
Tap42p/Pph21p/Rrd2p complex	3	2							alignments/144.nif	11	1	0.0909091	0.5	0.153846	38	3	1	0.333333	0.5	0.4	alignments/alignment_6.nif	7	1	0.2	0.5	0.285714
Tap42p/Sit4p/Rrd1p complex	3	2	alignments/core_640_final.nif	5	1	0.2	0.5	0.285714
Tim8p/Tim13p complex	2	2	alignments/core_446_final.nif	7	1	0.142857	0.5	0.222222
TORC 2 complex	8	2
TRAMP complex (Air1p)	3	2	alignments/core_108_final.nif	15	1	0.0666667	0.5	0.117647	alignments/257.nif	9	1	0.111111	0.5	0.181818	82	2	1	0.5	0.5	0.5
TRAMP complex (Air2p)	3	2	alignments/core_108_final.nif	15	1	0.0666667	0.5	0.117647	alignments/257.nif	9	1	0.111111	0.5	0.181818	82	2	1	0.5	0.5	0.5
transcription factor TFIIA complex	2	2							alignments/308.nif	6	2	0.333333	1	0.5	28	2	2	1	1	1	alignments/alignment_139.nif	4	2	1	1	1
transcription factor TFIIE complex	2	2													71	2	2	1	1	1	alignments/alignment_126.nif	4	1	0.5	0.5	0.5
translation release factor complex	2	2													116	2	1	0.5	0.5	0.5	alignments/alignment_87.nif	4	2	1	1	1
Tubulins	2	2							alignments/240.nif	9	2	0.222222	1	0.363636	79	2	1	0.5	0.5	0.5
Uba2p/Aos1p complex	2	2																			alignments/alignment_28.nif	4	2	1	1	1
ubiquitin conjugating enzyme complex	2	2																			alignments/alignment_51.nif	4	2	1	1	1
ubiquitin ligase ERAD-L complex	5	2	alignments/core_584_final.nif	8	1	0.125	0.5	0.2
ubiquitin ligase ERAD-M complex	2	2	alignments/core_584_final.nif	8	1	0.125	0.5	0.2
UDP-N-acetylglucosamine transferase complex	2	2	alignments/core_727_final.nif	7	1	0.142857	0.5	0.222222

## Sheet: CORUM Complexes (S>=4)
Corum Complex			AlignNemo						NetworkBlast						MaWish						NetAligner
Set1 Id	Set1 size	Set1 reduced size	Set2 Id	Set2 size	Overlap	precision	recall	f1	Set2 Id	Set2 size	Overlap	precision	recall	f1	Set2 Id	Set2 size	Overlap	precision	recall	f1	Set2 Id	Set2 size	Overlap	precision	recall	f1
COG complex	8	5	alignments/core_0_final.nif	5	5	1	1	1													alignments/alignment_26.nif	6	6	1	0.75	0.857143
Conserved oligomeric Golgi (COG) complex	8	5	alignments/core_0_final.nif	5	5	1	1	1													alignments/alignment_26.nif	6	6	1	0.75	0.857143
Histone H3.1 complex	10	8	alignments/core_116_final.nif	10	8	0.8	1	0.888889													alignments/alignment_8.nif	10	1	0.1	0.1	0.1
20S proteasome	14	12	alignments/core_191_final.nif	11	10	0.909091	0.833333	0.869565	alignments/2.sif	11	4	0.363636	0.333333	0.347826	45	2	2	1	0.166667	0.285714	alignments/alignment_3.nif	8	8	1	0.571429	0.727273
PA28-20S proteasome	16	12	alignments/core_191_final.nif	11	10	0.909091	0.833333	0.869565	alignments/2.sif	11	4	0.363636	0.333333	0.347826	45	2	2	1	0.166667	0.285714	alignments/alignment_3.nif	8	8	1	0.5	0.666667
F1F0-ATP synthase (EC 3.6.3.14), mitochondrial	16	6	alignments/core_99_final.nif	8	6	0.75	1	0.857143
PA28gamma-20S proteasome	15	13	alignments/core_191_final.nif	11	10	0.909091	0.769231	0.833333	alignments/2.sif	11	4	0.363636	0.307692	0.333333	45	2	2	1	0.153846	0.266667	alignments/alignment_3.nif	8	8	1	0.533333	0.695652
Nup 107-160 subcomplex	9	5	alignments/core_32_final.nif	5	4	0.8	0.8	0.8							44	2	1	0.5	0.2	0.285714
eIF3 complex (EIF3S6, EIF3S5, EIF3S4, EIF3S3, EIF3S6IP, EIF3S2, EIF3S9, EIF3S12, EIF3S10, EIF3S8, EIF3S1, EIF3S7)	12	10	alignments/core_80_final.nif	13	8	0.615385	0.8	0.695652	alignments/42.sif	6	2	0.333333	0.2	0.25	50	2	1	0.5	0.1	0.166667	alignments/alignment_109.nif	2	2	1	0.166667	0.285714
26S proteasome	22	19	alignments/core_191_final.nif	11	10	0.909091	0.526316	0.666667	alignments/2.sif	11	7	0.636364	0.368421	0.466667	45	2	2	1	0.105263	0.190476	alignments/alignment_3.nif	8	8	1	0.363636	0.533333
DAB complex	16	11	alignments/core_21_final.nif	19	10	0.526316	0.909091	0.666667	alignments/5.sif	10	3	0.3	0.272727	0.285714	71	2	2	1	0.181818	0.307692	alignments/alignment_1.nif	436	10	0.0229358	0.625	0.0442478
eIF3 complex (EIF3S6, EIF3S5, EIF3S4, EIF3S3, EIF3S6IP, EIF3S2, EIF3S9, EIF3S12, EIF3S10, EIF3S8, EIF3S1, EIF3S7, PCID1)	13	11	alignments/core_80_final.nif	13	8	0.615385	0.727273	0.666667	alignments/42.sif	6	3	0.5	0.272727	0.352941	50	2	2	1	0.181818	0.307692	alignments/alignment_109.nif	2	2	1	0.153846	0.266667
CCT micro-complex	8	6	alignments/core_200_final.nif	12	6	0.5	1	0.666667
ING4 complex (ING4, MYST2, C1orf149, PHF15)	4	4	alignments/core_117_final.nif	5	3	0.6	0.75	0.666667
ING4 complex (ING4, MYST2, C1orf149, PHF16)	4	4	alignments/core_117_final.nif	5	3	0.6	0.75	0.666667
ING4 complex (ING4, MYST2, C1orf149, PHF17)	4	4	alignments/core_117_final.nif	5	3	0.6	0.75	0.666667
Sec6/8 exocyst complex	8	8	alignments/core_52_final.nif	11	6	0.545455	0.75	0.631579							93	2	2	1	0.25	0.4	alignments/alignment_76.nif	2	1	0.5	0.125	0.2
DA complex	15	10	alignments/core_21_final.nif	19	9	0.473684	0.9	0.62069	alignments/5.sif	10	3	0.3	0.3	0.3	71	2	2	1	0.2	0.333333	alignments/alignment_1.nif	436	10	0.0229358	0.666667	0.0443459
Histone H3.3 complex	9	7	alignments/core_116_final.nif	10	5	0.5	0.714286	0.588235													alignments/alignment_8.nif	10	1	0.1	0.111111	0.105263
Exon junction complex	8	6	alignments/core_58_final.nif	12	5	0.416667	0.833333	0.555556	alignments/23.sif	14	1	0.0714286	0.166667	0.1	16	3	2	0.666667	0.333333	0.444444	alignments/alignment_73.nif	3	2	0.666667	0.25	0.363636
Mediator complex	33	23	alignments/core_346_final.nif	24	13	0.541667	0.565217	0.553191							67	2	2	1	0.0869565	0.16	alignments/alignment_7.nif	11	11	1	0.333333	0.5
HBO1 complex	7	6	alignments/core_117_final.nif	5	3	0.6	0.5	0.545455
Arp2/3 protein complex	7	5	alignments/core_63_final.nif	6	3	0.5	0.6	0.545455													alignments/alignment_91.nif	2	2	1	0.285714	0.444444
RalBP1-CCNB1-AP2A-NUMB-EPN1 complex	6	5	alignments/core_105_final.nif	6	3	0.5	0.6	0.545455							27	3	1	0.333333	0.2	0.25	alignments/alignment_9.nif	5	1	0.2	0.166667	0.181818
CD147-gamma-secretase complex (APH-1a, PS-1, PEN-2, NCT variant)	5	4	alignments/core_16_final.nif	7	3	0.428571	0.75	0.545455	alignments/8.sif	9	1	0.111111	0.25	0.153846							alignments/alignment_1.nif	436	4	0.00917431	0.8	0.0181406
Gamma-secretase complex (APH1A, PSEN1, PSENEN, NCSTN variant)	4	4	alignments/core_16_final.nif	7	3	0.428571	0.75	0.545455	alignments/8.sif	9	1	0.111111	0.25	0.153846							alignments/alignment_1.nif	436	4	0.00917431	1	0.0181818
Gamma-secretase complex (APH1A, PSEN1, PSENEN, NCSTN)	4	4	alignments/core_16_final.nif	7	3	0.428571	0.75	0.545455	alignments/8.sif	9	1	0.111111	0.25	0.153846							alignments/alignment_1.nif	436	4	0.00917431	1	0.0181818
Gamma-secretase complex (APH1A, PSEN2, PSENEN, NCSTN)	4	4	alignments/core_16_final.nif	7	3	0.428571	0.75	0.545455	alignments/8.sif	9	1	0.111111	0.25	0.153846							alignments/alignment_1.nif	436	4	0.00917431	1	0.0181818
ASF1-interacting protein complex	6	5	alignments/core_116_final.nif	10	4	0.4	0.8	0.533333													alignments/alignment_8.nif	10	1	0.1	0.166667	0.125
TFIID-beta complex	13	8	alignments/core_21_final.nif	19	7	0.368421	0.875	0.518519	alignments/5.sif	10	3	0.3	0.375	0.333333	47	2	1	0.5	0.125	0.2	alignments/alignment_1.nif	436	8	0.0183486	0.615385	0.0356347
PA700-20S-PA28 complex	36	28	alignments/core_191_final.nif	11	10	0.909091	0.357143	0.512821	alignments/2.sif	11	7	0.636364	0.25	0.358974	40	2	2	1	0.0714286	0.133333	alignments/alignment_3.nif	8	8	1	0.222222	0.363636
Gamma-secretase-Delta1 complex	5	5	alignments/core_16_final.nif	7	3	0.428571	0.6	0.5	alignments/8.sif	9	2	0.222222	0.4	0.285714							alignments/alignment_1.nif	436	4	0.00917431	0.8	0.0181406
BRM-associated complex	10	8	alignments/core_218_final.nif	5	3	0.6	0.375	0.461538	alignments/19.sif	8	1	0.125	0.125	0.125							alignments/alignment_6.nif	12	6	0.5	0.6	0.545455
SWI-SNF chromatin remodeling-related-BRCA1 complex	11	8	alignments/core_218_final.nif	5	3	0.6	0.375	0.461538	alignments/19.sif	8	1	0.125	0.125	0.125							alignments/alignment_6.nif	12	6	0.5	0.545455	0.521739
LINC complex, quiescent cells	7	7	alignments/core_66_final.nif	6	3	0.5	0.428571	0.461538							42	2	1	0.5	0.142857	0.222222	alignments/alignment_1.nif	436	3	0.00688073	0.428571	0.013544
TFIID complex	13	7	alignments/core_21_final.nif	19	6	0.315789	0.857143	0.461538	alignments/5.sif	10	3	0.3	0.428571	0.352941	47	2	1	0.5	0.142857	0.222222	alignments/alignment_1.nif	436	8	0.0183486	0.615385	0.0356347
TFIID complex, B-cell specific	12	7	alignments/core_21_final.nif	19	6	0.315789	0.857143	0.461538	alignments/5.sif	10	3	0.3	0.428571	0.352941	47	2	1	0.5	0.142857	0.222222	alignments/alignment_1.nif	436	8	0.0183486	0.666667	0.0357143
BRG1-associated complex	9	9	alignments/core_218_final.nif	5	3	0.6	0.333333	0.428571	alignments/19.sif	8	1	0.125	0.111111	0.117647							alignments/alignment_6.nif	12	7	0.583333	0.777778	0.666667
BRM-SIN3A-HDAC complex	12	9	alignments/core_218_final.nif	5	3	0.6	0.333333	0.428571	alignments/19.sif	8	1	0.125	0.111111	0.117647							alignments/alignment_6.nif	12	6	0.5	0.5	0.5
EBAFa complex	10	9	alignments/core_218_final.nif	5	3	0.6	0.333333	0.428571	alignments/19.sif	8	1	0.125	0.111111	0.117647							alignments/alignment_6.nif	12	7	0.583333	0.7	0.636364
NUMAC complex (nucleosomal methylation activator complex)	10	9	alignments/core_218_final.nif	5	3	0.6	0.333333	0.428571	alignments/42.sif	6	1	0.166667	0.111111	0.133333							alignments/alignment_6.nif	12	6	0.5	0.6	0.545455
TFTC complex (TATA-binding protein-free TAF-II-containing complex)	18	9	alignments/core_21_final.nif	19	6	0.315789	0.666667	0.428571	alignments/5.sif	10	1	0.1	0.111111	0.105263	47	2	1	0.5	0.111111	0.181818	alignments/alignment_53.nif	2	2	1	0.111111	0.2
ARC complex	18	14	alignments/core_346_final.nif	24	8	0.333333	0.571429	0.421053													alignments/alignment_7.nif	11	5	0.454545	0.277778	0.344828
Brg1-associated complex I	11	10	alignments/core_218_final.nif	5	3	0.6	0.3	0.4	alignments/19.sif	8	1	0.125	0.1	0.111111							alignments/alignment_6.nif	12	7	0.583333	0.636364	0.608696
BRG1-SIN3A-HDAC containing SWI/SNF remodeling complex I	11	10	alignments/core_218_final.nif	5	3	0.6	0.3	0.4	alignments/19.sif	8	1	0.125	0.1	0.111111							alignments/alignment_6.nif	12	7	0.583333	0.636364	0.608696
BRCA1-core RNA polymerase II complex	13	9	alignments/core_30_final.nif	11	4	0.363636	0.444444	0.4							58	2	2	1	0.222222	0.363636
CSA complex	13	9	alignments/core_318_final.nif	11	4	0.363636	0.444444	0.4							94	3	3	1	0.333333	0.5	alignments/alignment_13.nif	7	7	1	0.538462	0.7
CSA-POLIIa complex	14	9	alignments/core_318_final.nif	11	4	0.363636	0.444444	0.4							94	3	3	1	0.333333	0.5	alignments/alignment_13.nif	7	7	1	0.5	0.666667
DDB2 complex	13	9	alignments/core_318_final.nif	11	4	0.363636	0.444444	0.4							94	3	3	1	0.333333	0.5	alignments/alignment_13.nif	7	7	1	0.538462	0.7
RNA polymerase II core complex	12	9	alignments/core_30_final.nif	11	4	0.363636	0.444444	0.4							58	2	2	1	0.222222	0.363636
ASF1-histone containing complex	7	5	alignments/core_116_final.nif	10	3	0.3	0.6	0.4													alignments/alignment_8.nif	10	1	0.1	0.142857	0.117647
SMCC complex	18	13	alignments/core_346_final.nif	24	7	0.291667	0.538462	0.378378							67	2	1	0.5	0.0769231	0.133333	alignments/alignment_7.nif	11	5	0.454545	0.277778	0.344828
WINAC complex	14	11	alignments/core_218_final.nif	5	3	0.6	0.272727	0.375	alignments/19.sif	8	1	0.125	0.0909091	0.105263							alignments/alignment_6.nif	12	7	0.583333	0.5	0.538462
TRAP-SMCC mediator complex	10	8	alignments/core_346_final.nif	24	6	0.25	0.75	0.375							67	2	1	0.5	0.125	0.2	alignments/alignment_7.nif	11	9	0.818182	0.9	0.857143
Exon junction complex (EIF4A3-MLN51-MAGOH-Y14)	4	4	alignments/core_58_final.nif	12	3	0.25	0.75	0.375	alignments/23.sif	14	1	0.0714286	0.25	0.111111	16	3	2	0.666667	0.5	0.571429	alignments/alignment_73.nif	3	2	0.666667	0.5	0.571429
Exon junction complex (EIF4A3-MLN51-MAGOH-Y14), RNA-protein complex	4	4	alignments/core_58_final.nif	12	3	0.25	0.75	0.375	alignments/23.sif	14	1	0.0714286	0.25	0.111111	16	3	2	0.666667	0.5	0.571429	alignments/alignment_73.nif	3	2	0.666667	0.5	0.571429
Exon junction complex (EIF4A3-MLN51-UPF3B-MAGOH-Y14)	5	4	alignments/core_58_final.nif	12	3	0.25	0.75	0.375	alignments/23.sif	14	1	0.0714286	0.25	0.111111	16	3	2	0.666667	0.5	0.571429	alignments/alignment_73.nif	3	2	0.666667	0.4	0.5
Exon junction complex, EIF4A3-MLN51-MAGOH-Y14 (RNA-protein complex)	4	4	alignments/core_58_final.nif	12	3	0.25	0.75	0.375	alignments/23.sif	14	1	0.0714286	0.25	0.111111	16	3	2	0.666667	0.5	0.571429	alignments/alignment_73.nif	3	2	0.666667	0.5	0.571429
RNA polymerase II (RNAPII)	17	11	alignments/core_30_final.nif	11	4	0.363636	0.363636	0.363636							58	2	2	1	0.181818	0.307692	alignments/alignment_1.nif	436	2	0.00458716	0.117647	0.00883002
Anaphase-promoting complex	9	5	alignments/core_46_final.nif	6	2	0.333333	0.4	0.363636													alignments/alignment_1.nif	436	1	0.00229358	0.111111	0.00449438
LINC core complex	5	5	alignments/core_66_final.nif	6	2	0.333333	0.4	0.363636													alignments/alignment_1.nif	436	2	0.00458716	0.4	0.00907029
Gamma-secretase complex (APH1B, PSEN1, PSENEN, NCSTN)	4	4	alignments/core_16_final.nif	7	2	0.285714	0.5	0.363636	alignments/8.sif	9	1	0.111111	0.25	0.153846							alignments/alignment_1.nif	436	3	0.00688073	0.75	0.0136364
Gamma-secretase complex (APH1B, PSEN2, PSENEN, NCSTN)	4	4	alignments/core_16_final.nif	7	2	0.285714	0.5	0.363636	alignments/8.sif	9	1	0.111111	0.25	0.153846							alignments/alignment_1.nif	436	3	0.00688073	0.75	0.0136364
BRG1-SIN3A complex	14	12	alignments/core_218_final.nif	5	3	0.6	0.25	0.352941	alignments/19.sif	8	1	0.125	0.0833333	0.1							alignments/alignment_6.nif	12	7	0.583333	0.5	0.538462
BRM-SIN3A complex	15	12	alignments/core_218_final.nif	5	3	0.6	0.25	0.352941	alignments/19.sif	8	1	0.125	0.0833333	0.1							alignments/alignment_6.nif	12	6	0.5	0.4	0.444444
TRAP complex	16	10	alignments/core_346_final.nif	24	6	0.25	0.6	0.352941													alignments/alignment_7.nif	11	5	0.454545	0.3125	0.37037
HCF-1 complex	19	6	alignments/core_446_final.nif	11	3	0.272727	0.5	0.352941	alignments/36.sif	10	1	0.1	0.166667	0.125							alignments/alignment_1.nif	436	7	0.016055	0.368421	0.0307692
Exon junction complex (F4A3-MLN51-UPF3B-MAGOH-Y14-PYM)	6	5	alignments/core_58_final.nif	12	3	0.25	0.6	0.352941	alignments/23.sif	14	1	0.0714286	0.2	0.105263	16	3	2	0.666667	0.4	0.5	alignments/alignment_73.nif	3	2	0.666667	0.333333	0.444444
Postsplicing complex	7	5	alignments/core_58_final.nif	12	3	0.25	0.6	0.352941	alignments/23.sif	14	1	0.0714286	0.2	0.105263	16	3	1	0.333333	0.2	0.25	alignments/alignment_125.nif	2	1	0.5	0.142857	0.222222
EIF3 complex (EIF3A, EIF3B, EIF3G, EIF3I, EIF3C)	5	4	alignments/core_80_final.nif	13	3	0.230769	0.75	0.352941	alignments/42.sif	6	1	0.166667	0.25	0.2							alignments/alignment_109.nif	2	2	1	0.4	0.571429
EIF3 complex (EIF3A, EIF3B, EIF3G, EIF3I, EIF3J)	5	4	alignments/core_80_final.nif	13	3	0.230769	0.75	0.352941	alignments/42.sif	6	1	0.166667	0.25	0.2							alignments/alignment_109.nif	2	2	1	0.4	0.571429
PA700 complex	20	16	alignments/core_307_final.nif	8	4	0.5	0.25	0.333333	alignments/34.sif	8	3	0.375	0.1875	0.25	40	2	2	1	0.125	0.222222	alignments/alignment_113.nif	2	2	1	0.1	0.181818
BAF complex	15	13	alignments/core_218_final.nif	5	3	0.6	0.230769	0.333333	alignments/14.sif	15	2	0.133333	0.153846	0.142857							alignments/alignment_6.nif	12	7	0.583333	0.466667	0.518519
PBAF complex (Polybromo- and BAF containing complex)	14	13	alignments/core_218_final.nif	5	3	0.6	0.230769	0.333333	alignments/14.sif	15	2	0.133333	0.153846	0.142857							alignments/alignment_6.nif	12	7	0.583333	0.5	0.538462
ARC-L complex	14	12	alignments/core_346_final.nif	24	6	0.25	0.5	0.333333													alignments/alignment_7.nif	11	3	0.272727	0.214286	0.24
Brg1-associated complex II	7	7	alignments/core_218_final.nif	5	2	0.4	0.285714	0.333333	alignments/19.sif	8	1	0.125	0.142857	0.133333							alignments/alignment_6.nif	12	6	0.5	0.857143	0.631579
COP9 signalosome complex	9	7	alignments/core_318_final.nif	11	3	0.272727	0.428571	0.333333							94	3	3	1	0.428571	0.6	alignments/alignment_13.nif	7	7	1	0.777778	0.875
ING5 complex	11	7	alignments/core_117_final.nif	5	2	0.4	0.285714	0.333333
p300-CBP-p270-SWI/SNF complex	7	7	alignments/core_218_final.nif	5	2	0.4	0.285714	0.333333	alignments/19.sif	8	1	0.125	0.142857	0.133333							alignments/alignment_6.nif	12	5	0.416667	0.714286	0.526316
LINC complex, S-phase	7	6	alignments/core_66_final.nif	6	2	0.333333	0.333333	0.333333													alignments/alignment_1.nif	436	4	0.00917431	0.571429	0.0180587
NuA4/Tip60-HAT complex B	8	8	alignments/core_409_final.nif	11	3	0.272727	0.375	0.315789							79	2	2	1	0.25	0.4	alignments/alignment_6.nif	12	4	0.333333	0.5	0.4
SMN complex	18	10	alignments/core_110_final.nif	35	7	0.2	0.7	0.311111							51	2	2	1	0.2	0.333333	alignments/alignment_83.nif	3	3	1	0.166667	0.285714
MOF complex	10	6	alignments/core_128_final.nif	7	2	0.285714	0.333333	0.307692	alignments/5.sif	10	2	0.2	0.333333	0.25							alignments/alignment_32.nif	2	1	0.5	0.1	0.166667
SMAD3/4-E2F4/5-p107-DP1 complex	6	6	alignments/core_395_final.nif	7	2	0.285714	0.333333	0.307692	alignments/38.sif	8	1	0.125	0.166667	0.142857	23	3	3	1	0.5	0.666667	alignments/alignment_1.nif	436	4	0.00917431	0.666667	0.0180995
UTX-MLL2/3 complex	12	6	alignments/core_128_final.nif	7	2	0.285714	0.333333	0.307692							80	2	1	0.5	0.166667	0.25
DMAP1-associated complex	10	9	alignments/core_409_final.nif	11	3	0.272727	0.333333	0.3							79	2	2	1	0.222222	0.363636	alignments/alignment_6.nif	12	3	0.25	0.3	0.272727
60S ribosomal subunit, cytoplasmic	47	27	alignments/core_226_final.nif	7	5	0.714286	0.185185	0.294118	alignments/44.sif	6	1	0.166667	0.037037	0.0606061							alignments/alignment_103.nif	2	1	0.5	0.0212766	0.0408163
CRSP-Mediator 2 complex	10	10	alignments/core_346_final.nif	24	5	0.208333	0.5	0.294118							67	2	1	0.5	0.1	0.166667	alignments/alignment_7.nif	11	4	0.363636	0.4	0.380952
12S U11 snRNP	15	6	alignments/core_110_final.nif	35	6	0.171429	1	0.292683	alignments/40.sif	8	1	0.125	0.166667	0.142857	51	2	2	1	0.333333	0.5	alignments/alignment_79.nif	3	3	1	0.2	0.333333
LARC complex (LCR-associated remodeling complex)	19	16	alignments/core_218_final.nif	5	3	0.6	0.1875	0.285714	alignments/42.sif	6	1	0.166667	0.0625	0.0909091							alignments/alignment_6.nif	12	6	0.5	0.315789	0.387097
TRBP containing complex (DICER, RPL7A, EIF6, MOV10 and subunits of the 60S ribosomal particle)	25	14	alignments/core_226_final.nif	7	3	0.428571	0.214286	0.285714							78	2	1	0.5	0.0714286	0.125	alignments/alignment_103.nif	2	1	0.5	0.04	0.0740741
ARC92-Mediator complex	13	11	alignments/core_346_final.nif	24	5	0.208333	0.454545	0.285714													alignments/alignment_7.nif	11	3	0.272727	0.230769	0.25
DRIP complex	14	11	alignments/core_346_final.nif	24	5	0.208333	0.454545	0.285714							13	3	1	0.333333	0.0909091	0.142857	alignments/alignment_7.nif	11	4	0.363636	0.285714	0.32
EBAFb complex	10	9	alignments/core_218_final.nif	5	2	0.4	0.222222	0.285714	alignments/19.sif	8	1	0.125	0.111111	0.117647							alignments/alignment_6.nif	12	6	0.5	0.6	0.545455
AP1 adaptor complex	8	6	alignments/core_286_final.nif	8	2	0.25	0.333333	0.285714							10	2	2	1	0.333333	0.5
Gamma-BAR-AP1 complex	9	6	alignments/core_286_final.nif	8	2	0.25	0.333333	0.285714							10	2	2	1	0.333333	0.5
c-MYC-ATPase-helicase complex	5	5	alignments/core_364_final.nif	9	2	0.222222	0.4	0.285714							79	2	2	1	0.4	0.571429	alignments/alignment_6.nif	12	3	0.25	0.6	0.352941
cMYC-ATPase-helicase complex	5	5	alignments/core_364_final.nif	9	2	0.222222	0.4	0.285714							79	2	2	1	0.4	0.571429	alignments/alignment_6.nif	12	3	0.25	0.6	0.352941
TIP60 histone acetylase complex	5	5	alignments/core_364_final.nif	9	2	0.222222	0.4	0.285714							79	2	2	1	0.4	0.571429	alignments/alignment_6.nif	12	4	0.333333	0.8	0.470588
Ubiquilin-proteasome complex	6	5	alignments/core_184_final.nif	9	2	0.222222	0.4	0.285714	alignments/6.sif	8	2	0.25	0.4	0.307692	39	2	1	0.5	0.2	0.285714	alignments/alignment_3.nif	8	3	0.375	0.5	0.428571
BRD4-RFC complex	6	4	alignments/core_346_final.nif	24	4	0.166667	1	0.285714							82	2	2	1	0.5	0.666667	alignments/alignment_1.nif	436	5	0.0114679	0.833333	0.0226244
C complex spliceosome	80	36	alignments/core_110_final.nif	35	10	0.285714	0.277778	0.28169	alignments/37.sif	10	2	0.2	0.0555556	0.0869565	51	2	2	1	0.0555556	0.105263	alignments/alignment_79.nif	3	3	1	0.0375	0.0722892
18S U11/U12 snRNP	24	8	alignments/core_110_final.nif	35	6	0.171429	0.75	0.27907	alignments/40.sif	8	1	0.125	0.125	0.125	51	2	2	1	0.25	0.4	alignments/alignment_79.nif	3	3	1	0.125	0.222222
BRCA1-RNA polymerase II complex	26	18	alignments/core_30_final.nif	11	4	0.363636	0.222222	0.275862	alignments/5.sif	10	1	0.1	0.0555556	0.0714286	58	2	2	1	0.111111	0.2	alignments/alignment_104.nif	2	2	1	0.0769231	0.142857
RNA polymerase II holoenzyme complex	24	18	alignments/core_30_final.nif	11	4	0.363636	0.222222	0.275862	alignments/5.sif	10	1	0.1	0.0555556	0.0714286	58	2	2	1	0.111111	0.2	alignments/alignment_104.nif	2	2	1	0.0833333	0.153846
CNS-P53 complex	9	6	alignments/core_259_final.nif	9	2	0.222222	0.333333	0.266667							94	3	3	1	0.5	0.666667	alignments/alignment_13.nif	7	7	1	0.777778	0.875
INO80 chromatin remodeling complex	13	6	alignments/core_364_final.nif	9	2	0.222222	0.333333	0.266667							79	2	2	1	0.333333	0.5	alignments/alignment_6.nif	12	3	0.25	0.230769	0.24
p400-associated complex	7	6	alignments/core_364_final.nif	9	2	0.222222	0.333333	0.266667	alignments/42.sif	6	1	0.166667	0.166667	0.166667	79	2	2	1	0.333333	0.5	alignments/alignment_6.nif	12	3	0.25	0.428571	0.315789
anti-BHC110 complex	11	4	alignments/core_446_final.nif	11	2	0.181818	0.5	0.266667	alignments/36.sif	10	2	0.2	0.5	0.285714							alignments/alignment_1.nif	436	2	0.00458716	0.181818	0.00894855
BRMS1-SIN3-HDAC complex	8	4	alignments/core_446_final.nif	11	2	0.181818	0.5	0.266667	alignments/36.sif	10	1	0.1	0.25	0.142857							alignments/alignment_1.nif	436	5	0.0114679	0.625	0.0225225
NCOR2 complex	7	4	alignments/core_446_final.nif	11	2	0.181818	0.5	0.266667	alignments/36.sif	10	1	0.1	0.25	0.142857							alignments/alignment_1.nif	436	4	0.00917431	0.571429	0.0180587
SIN3-HDAC-SAP30-ARID4 complex	7	4	alignments/core_446_final.nif	11	2	0.181818	0.5	0.266667	alignments/36.sif	10	1	0.1	0.25	0.142857							alignments/alignment_1.nif	436	5	0.0114679	0.714286	0.0225734
Transcription initiation factor complex (TAF1, TAF5, TAF11, TAF12, TBP)	5	4	alignments/core_21_final.nif	19	3	0.157895	0.75	0.26087	alignments/5.sif	10	2	0.2	0.5	0.285714							alignments/alignment_1.nif	436	4	0.00917431	0.8	0.0181406
Transcription initiation factor complex (TAF5, TAF6, TAF9, TAF11, TBP)	5	4	alignments/core_21_final.nif	19	3	0.157895	0.75	0.26087	alignments/5.sif	10	2	0.2	0.5	0.285714							alignments/alignment_1.nif	436	4	0.00917431	0.8	0.0181406
BRD4 complex	8	7	alignments/core_346_final.nif	24	4	0.166667	0.571429	0.258065													alignments/alignment_7.nif	11	2	0.181818	0.25	0.210526
NuA4/Tip60-HAT complex A	15	13	alignments/core_409_final.nif	11	3	0.272727	0.230769	0.25							79	2	2	1	0.153846	0.266667	alignments/alignment_6.nif	12	4	0.333333	0.266667	0.296296
TNF-alpha/NF-kappa B signaling complex 5	25	13	alignments/core_30_final.nif	11	3	0.272727	0.230769	0.25	alignments/31.sif	12	2	0.166667	0.153846	0.16	15	3	1	0.333333	0.0769231	0.125	alignments/alignment_1.nif	436	10	0.0229358	0.4	0.0433839
RSmad complex	10	9	alignments/core_395_final.nif	7	2	0.285714	0.222222	0.25	alignments/36.sif	10	2	0.2	0.222222	0.210526							alignments/alignment_6.nif	12	3	0.25	0.3	0.272727
URI complex (Unconventional prefoldin RPB5 Interactor)	9	7	alignments/core_364_final.nif	9	2	0.222222	0.285714	0.25							79	2	2	1	0.285714	0.444444	alignments/alignment_6.nif	12	2	0.166667	0.222222	0.190476
GCN5-TRRAP histone acetyltransferase complex	10	5	alignments/core_21_final.nif	19	3	0.157895	0.6	0.25	alignments/27.sif	10	1	0.1	0.2	0.133333	47	2	1	0.5	0.2	0.285714	alignments/alignment_53.nif	2	2	1	0.2	0.333333
SAP complex (Sin3-associated protein complex)	9	5	alignments/core_446_final.nif	11	2	0.181818	0.4	0.25	alignments/36.sif	10	1	0.1	0.2	0.133333	59	2	1	0.5	0.2	0.285714	alignments/alignment_1.nif	436	5	0.0114679	0.555556	0.0224719
Sin3 complex	7	5	alignments/core_446_final.nif	11	2	0.181818	0.4	0.25	alignments/36.sif	10	1	0.1	0.2	0.133333							alignments/alignment_1.nif	436	5	0.0114679	0.714286	0.0225734
SIN3-ING1b complex I	9	5	alignments/core_446_final.nif	11	2	0.181818	0.4	0.25	alignments/36.sif	10	1	0.1	0.2	0.133333							alignments/alignment_1.nif	436	5	0.0114679	0.555556	0.0224719
SMN1-SIP1-SNRP complex	7	5	alignments/core_110_final.nif	35	5	0.142857	1	0.25							51	2	1	0.5	0.2	0.285714	alignments/alignment_83.nif	3	3	1	0.428571	0.6
STAGA complex (SPT3-TAF9-GCN5 acetyltransferase complex)	13	5	alignments/core_21_final.nif	19	3	0.157895	0.6	0.25							47	2	1	0.5	0.2	0.285714	alignments/alignment_53.nif	2	2	1	0.153846	0.266667
20S methylosome and RG-containing Sm protein complex	6	6	alignments/core_110_final.nif	35	5	0.142857	0.833333	0.243902							51	2	1	0.5	0.166667	0.25	alignments/alignment_71.nif	2	2	1	0.333333	0.5
6S methyltransferase and RG-containing Sm proteins complex	8	6	alignments/core_110_final.nif	35	5	0.142857	0.833333	0.243902							51	2	2	1	0.333333	0.5	alignments/alignment_79.nif	3	3	1	0.375	0.545455
NuA4/Tip60 HAT complex	17	14	alignments/core_409_final.nif	11	3	0.272727	0.214286	0.24							79	2	2	1	0.142857	0.25	alignments/alignment_6.nif	12	4	0.333333	0.235294	0.275862
SIN3-ING1b complex II	16	12	alignments/core_218_final.nif	5	2	0.4	0.166667	0.235294	alignments/19.sif	8	1	0.125	0.0833333	0.1							alignments/alignment_6.nif	12	7	0.583333	0.4375	0.5
CRSP complex	12	10	alignments/core_346_final.nif	24	4	0.166667	0.4	0.235294													alignments/alignment_7.nif	11	3	0.272727	0.25	0.26087
SRCAP-associated chromatin remodeling complex	10	8	alignments/core_364_final.nif	9	2	0.222222	0.25	0.235294	alignments/6.sif	8	1	0.125	0.125	0.125	79	2	2	1	0.25	0.4	alignments/alignment_6.nif	12	3	0.25	0.3	0.272727
MASH1 promoter-coactivator complex	11	7	alignments/core_116_final.nif	10	2	0.2	0.285714	0.235294	alignments/43.sif	6	1	0.166667	0.142857	0.153846	22	3	1	0.333333	0.142857	0.2	alignments/alignment_8.nif	10	3	0.3	0.272727	0.285714
CtBP complex	17	6	alignments/core_446_final.nif	11	2	0.181818	0.333333	0.235294	alignments/36.sif	10	1	0.1	0.166667	0.125							alignments/alignment_8.nif	10	1	0.1	0.0588235	0.0740741
CtBP core complex	9	6	alignments/core_446_final.nif	11	2	0.181818	0.333333	0.235294	alignments/36.sif	10	1	0.1	0.166667	0.125							alignments/alignment_1.nif	436	2	0.00458716	0.222222	0.00898876
Mi2/NuRD complex	7	6	alignments/core_446_final.nif	11	2	0.181818	0.333333	0.235294	alignments/36.sif	10	1	0.1	0.166667	0.125							alignments/alignment_1.nif	436	4	0.00917431	0.571429	0.0180587
MTA2 complex	9	6	alignments/core_446_final.nif	11	2	0.181818	0.333333	0.235294	alignments/36.sif	10	1	0.1	0.166667	0.125							alignments/alignment_1.nif	436	5	0.0114679	0.555556	0.0224719
NRD complex (Nucleosome remodeling and deacetylation complex)	7	6	alignments/core_446_final.nif	11	2	0.181818	0.333333	0.235294	alignments/36.sif	10	1	0.1	0.166667	0.125							alignments/alignment_1.nif	436	4	0.00917431	0.571429	0.0180587
SIN3-SAP25 complex	11	6	alignments/core_446_final.nif	11	2	0.181818	0.333333	0.235294	alignments/36.sif	10	1	0.1	0.166667	0.125	59	2	1	0.5	0.166667	0.25	alignments/alignment_1.nif	436	5	0.0114679	0.454545	0.0223714
ING2 complex	12	7	alignments/core_446_final.nif	11	2	0.181818	0.285714	0.222222	alignments/36.sif	10	1	0.1	0.142857	0.117647	59	2	2	1	0.285714	0.444444	alignments/alignment_1.nif	436	5	0.0114679	0.416667	0.0223214
MeCP1 complex	9	7	alignments/core_446_final.nif	11	2	0.181818	0.285714	0.222222	alignments/36.sif	10	1	0.1	0.142857	0.117647							alignments/alignment_1.nif	436	4	0.00917431	0.444444	0.0179775
Brg1-based SWI/SNF chromatin remodeling complex	4	4	alignments/core_218_final.nif	5	1	0.2	0.25	0.222222	alignments/19.sif	8	1	0.125	0.25	0.166667							alignments/alignment_6.nif	12	4	0.333333	1	0.5
RNA polymerase II complex (RPB1, RAP74, CDK8, CYCC, SRB7, BAF190, BAF47), chromatin structure modifying	8	4	alignments/core_218_final.nif	5	1	0.2	0.25	0.222222	alignments/19.sif	8	1	0.125	0.25	0.166667							alignments/alignment_6.nif	12	2	0.166667	0.25	0.2
CHL12-RFC2-5 complex	5	4	alignments/core_346_final.nif	24	3	0.125	0.75	0.214286							82	2	2	1	0.5	0.666667	alignments/alignment_1.nif	436	4	0.00917431	0.8	0.0181406
CTF18-cohesion-RFC complex	7	4	alignments/core_346_final.nif	24	3	0.125	0.75	0.214286							82	2	2	1	0.5	0.666667	alignments/alignment_1.nif	436	4	0.00917431	0.571429	0.0180587
CTF18-RFC subcomplex	5	4	alignments/core_346_final.nif	24	3	0.125	0.75	0.214286							82	2	2	1	0.5	0.666667	alignments/alignment_1.nif	436	4	0.00917431	0.8	0.0181406
PCNA-CHL12-RFC2-5 complex	6	4	alignments/core_346_final.nif	24	3	0.125	0.75	0.214286							82	2	2	1	0.5	0.666667	alignments/alignment_1.nif	436	5	0.0114679	0.833333	0.0226244
Rad17-RFC complex	5	4	alignments/core_346_final.nif	24	3	0.125	0.75	0.214286							82	2	2	1	0.5	0.666667	alignments/alignment_1.nif	436	4	0.00917431	0.8	0.0181406
CCNC-CDK8-MED1-MED6-MED7 xcomplex	5	5	alignments/core_346_final.nif	24	3	0.125	0.6	0.206897													alignments/alignment_7.nif	11	2	0.181818	0.4	0.25
CTF18-cohesion-RFC-POLH complex	8	5	alignments/core_346_final.nif	24	3	0.125	0.6	0.206897							82	2	2	1	0.4	0.571429	alignments/alignment_133.nif	2	1	0.5	0.125	0.2
SMN containing complex	8	4	alignments/core_110_final.nif	35	4	0.114286	1	0.205128							51	2	1	0.5	0.25	0.333333	alignments/alignment_83.nif	3	3	1	0.375	0.545455
Spliceosome	143	65	alignments/core_110_final.nif	35	10	0.285714	0.153846	0.2	alignments/37.sif	10	3	0.3	0.0461538	0.08	51	2	2	1	0.0307692	0.0597015	alignments/alignment_79.nif	3	3	1	0.020979	0.0410959
17S U2 snRNP	33	15	alignments/core_110_final.nif	35	5	0.142857	0.333333	0.2							51	2	2	1	0.133333	0.235294	alignments/alignment_79.nif	3	3	1	0.0909091	0.166667
MLL1-WDR5 complex	27	11	alignments/core_21_final.nif	19	3	0.157895	0.272727	0.2	alignments/5.sif	10	2	0.2	0.181818	0.190476	79	2	1	0.5	0.0909091	0.153846	alignments/alignment_32.nif	2	1	0.5	0.037037	0.0689655
Anti-HDAC2 complex	18	9	alignments/core_446_final.nif	11	2	0.181818	0.222222	0.2	alignments/36.sif	10	2	0.2	0.222222	0.210526							alignments/alignment_1.nif	436	6	0.0137615	0.333333	0.0264317
Checkpoint Rad complex	8	6	alignments/core_346_final.nif	24	3	0.125	0.5	0.2							82	2	2	1	0.333333	0.5	alignments/alignment_1.nif	436	4	0.00917431	0.5	0.018018
RAD17-RFC-9-1-1 checkpoint supercomplex	8	6	alignments/core_346_final.nif	24	3	0.125	0.5	0.2							82	2	2	1	0.333333	0.5	alignments/alignment_1.nif	436	4	0.00917431	0.5	0.018018
RC complex (Replication competent complex)	9	6	alignments/core_346_final.nif	24	3	0.125	0.5	0.2	alignments/31.sif	12	1	0.0833333	0.166667	0.111111	82	2	2	1	0.333333	0.5	alignments/alignment_82.nif	2	2	1	0.222222	0.363636
Anti-Sm protein complex	7	5	alignments/core_110_final.nif	35	4	0.114286	0.8	0.2							60	2	2	1	0.4	0.571429	alignments/alignment_71.nif	2	2	1	0.285714	0.444444
RNA polymerase II complex (CBP, PCAF, RPB1, BAF47, CYCC, CDK8), chromatin structure modifying	6	5	alignments/core_218_final.nif	5	1	0.2	0.2	0.2	alignments/19.sif	8	1	0.125	0.2	0.153846							alignments/alignment_6.nif	12	1	0.0833333	0.166667	0.111111
RNA polymerase II complex, incomplete (CDK8 complex), chromatin structure modifying	8	5	alignments/core_218_final.nif	5	1	0.2	0.2	0.2	alignments/19.sif	8	1	0.125	0.2	0.153846							alignments/alignment_6.nif	12	3	0.25	0.375	0.3
pRb2/p130-multimolecular complex (DNMT1, E2F4, SuV39H1, HDAC1, RBL2)	5	4	alignments/core_66_final.nif	6	1	0.166667	0.25	0.2	alignments/36.sif	10	1	0.1	0.25	0.142857	42	2	1	0.5	0.25	0.333333	alignments/alignment_1.nif	436	3	0.00688073	0.6	0.0136054
PC2 complex	12	8	alignments/core_346_final.nif	24	3	0.125	0.375	0.1875							67	2	1	0.5	0.125	0.2	alignments/alignment_7.nif	11	3	0.272727	0.25	0.26087
Ribosome, cytoplasmic	81	47	alignments/core_226_final.nif	7	5	0.714286	0.106383	0.185185	alignments/44.sif	6	1	0.166667	0.0212766	0.0377358	81	2	1	0.5	0.0212766	0.0408163	alignments/alignment_119.nif	2	2	1	0.0246914	0.0481928
RNA polymerase II complex, chromatin structure modifying	25	17	alignments/core_218_final.nif	5	2	0.4	0.117647	0.181818	alignments/19.sif	8	1	0.125	0.0588235	0.08							alignments/alignment_6.nif	12	6	0.5	0.24	0.324324
TFTC-type histone acetyl transferase complex	11	9	alignments/core_346_final.nif	24	3	0.125	0.333333	0.181818													alignments/alignment_53.nif	2	2	1	0.181818	0.307692
5S-DNA-TFIIIA-TFIIIC2-TFIIIB subcomplex	9	5	alignments/core_53_final.nif	6	1	0.166667	0.2	0.181818	alignments/5.sif	10	1	0.1	0.2	0.133333							alignments/alignment_1.nif	436	2	0.00458716	0.222222	0.00898876
pRb2/p130-multimolecular complex (RB2, E2F4, HDAC1, SUV39H1, P300)	5	5	alignments/core_66_final.nif	6	1	0.166667	0.2	0.181818	alignments/36.sif	10	1	0.1	0.2	0.133333	42	2	1	0.5	0.2	0.285714	alignments/alignment_1.nif	436	4	0.00917431	0.8	0.0181406
SMAD3-E2F4/5-p107-DP1 complex	5	5	alignments/core_66_final.nif	6	1	0.166667	0.2	0.181818	alignments/38.sif	8	1	0.125	0.2	0.153846	23	3	3	1	0.6	0.75	alignments/alignment_1.nif	436	3	0.00688073	0.6	0.0136054
CHUK-NFKB2-REL-IKBKG-SPAG9-NFKB1-NFKBIE-COPB2-TNIP1-NFKBIA-RELA-TNIP2 complex	12	4	alignments/core_395_final.nif	7	1	0.142857	0.25	0.181818	alignments/31.sif	12	2	0.166667	0.5	0.25							alignments/alignment_1.nif	436	6	0.0137615	0.5	0.0267857
CIN85 complex (CIN85, CRK, BCAR1, CBL, PIK3R1, GRB2, SOS1)	7	4	alignments/core_270_final.nif	7	1	0.142857	0.25	0.181818	alignments/16.sif	9	1	0.111111	0.25	0.153846							alignments/alignment_1.nif	436	7	0.016055	1	0.0316027
Menin-associated histone methyltransferase complex	7	4	alignments/core_128_final.nif	7	1	0.142857	0.25	0.181818
Mi-2/NuRD-MTA2 complex	5	4	alignments/core_395_final.nif	7	1	0.142857	0.25	0.181818	alignments/36.sif	10	1	0.1	0.25	0.142857							alignments/alignment_1.nif	436	1	0.00229358	0.2	0.00453515
Mi2/NuRD-BCL6-MTA3 complex	5	4	alignments/core_395_final.nif	7	1	0.142857	0.25	0.181818	alignments/36.sif	10	1	0.1	0.25	0.142857							alignments/alignment_1.nif	436	1	0.00229358	0.2	0.00453515
pRb2/p130-multimolecular complex (DNMT1, E2F5, SuV39H1, HDAC1, RBL2)	5	4	alignments/core_395_final.nif	7	1	0.142857	0.25	0.181818	alignments/36.sif	10	1	0.1	0.25	0.142857	23	3	1	0.333333	0.25	0.285714	alignments/alignment_1.nif	436	2	0.00458716	0.4	0.00907029
RICH1/AMOT polarity complex, Flag-Rich1 precipitated	9	4	alignments/core_95_final.nif	7	1	0.142857	0.25	0.181818													alignments/alignment_1.nif	436	1	0.00229358	0.111111	0.00449438
TNF-alpha/Nf-kappa B signaling complex (RPL6, RPL30, RPS13, CHUK, DDX3X, NFKB2, NFKBIB, REL, IKBKG, NFKB1, MAP3K8, RELB, GLG1, NFKBIA, RELA, TNIP2, GTF2I)	17	4	alignments/core_249_final.nif	7	1	0.142857	0.25	0.181818	alignments/31.sif	12	3	0.25	0.75	0.375							alignments/alignment_1.nif	436	7	0.016055	0.411765	0.0309051
Ubiquitin E3 ligase (SMAD3, BTRC, CUL1, SKP1A, RBX1)	5	4	alignments/core_395_final.nif	7	1	0.142857	0.25	0.181818	alignments/38.sif	8	1	0.125	0.25	0.166667							alignments/alignment_1.nif	436	5	0.0114679	1	0.0226757
ALL-1 supercomplex	28	16	alignments/core_21_final.nif	19	3	0.157895	0.1875	0.171429	alignments/5.sif	10	3	0.3	0.1875	0.230769							alignments/alignment_6.nif	12	3	0.25	0.107143	0.15
CDC5L complex	30	12	alignments/core_110_final.nif	35	4	0.114286	0.333333	0.170213	alignments/37.sif	10	1	0.1	0.0833333	0.0909091	20	2	1	0.5	0.0833333	0.142857	alignments/alignment_98.nif	2	2	1	0.0666667	0.125
SNF2h-cohesin-NuRD complex	16	13	alignments/core_446_final.nif	11	2	0.181818	0.153846	0.166667	alignments/36.sif	10	1	0.1	0.0769231	0.0869565							alignments/alignment_20.nif	4	3	0.75	0.1875	0.3
NCOR1 complex	10	7	alignments/core_218_final.nif	5	1	0.2	0.142857	0.166667	alignments/19.sif	8	1	0.125	0.142857	0.133333							alignments/alignment_6.nif	12	4	0.333333	0.4	0.363636
Kaiso-NCOR complex	10	5	alignments/core_329_final.nif	7	1	0.142857	0.2	0.166667													alignments/alignment_1.nif	436	2	0.00458716	0.2	0.00896861
NK-3-Groucho-HIPK2-SIN3A-RbpA48-HDAC1 complex	11	5	alignments/core_395_final.nif	7	1	0.142857	0.2	0.166667	alignments/43.sif	6	1	0.166667	0.2	0.181818	22	3	1	0.333333	0.2	0.25	alignments/alignment_1.nif	436	3	0.00688073	0.272727	0.0134228
PCAF complex	10	5	alignments/core_21_final.nif	19	2	0.105263	0.4	0.166667							47	2	1	0.5	0.2	0.285714	alignments/alignment_53.nif	2	1	0.5	0.1	0.166667
PID complex	5	5	alignments/core_395_final.nif	7	1	0.142857	0.2	0.166667	alignments/36.sif	10	1	0.1	0.2	0.133333							alignments/alignment_1.nif	436	2	0.00458716	0.4	0.00907029
pRb2/p130-multimolecular complex (RB2, E2F5, HDAC1, SUV39H1, P300)	5	5	alignments/core_395_final.nif	7	1	0.142857	0.2	0.166667	alignments/36.sif	10	1	0.1	0.2	0.133333	23	3	1	0.333333	0.2	0.25	alignments/alignment_1.nif	436	3	0.00688073	0.6	0.0136054
SMN-PolII-RHA complex	10	5	alignments/core_21_final.nif	19	2	0.105263	0.4	0.166667	alignments/5.sif	10	1	0.1	0.2	0.133333	60	2	1	0.5	0.2	0.285714	alignments/alignment_83.nif	3	1	0.333333	0.1	0.153846
TLE-Histone H3 complex	7	5	alignments/core_128_final.nif	7	1	0.142857	0.2	0.166667	alignments/43.sif	6	1	0.166667	0.2	0.181818	22	3	1	0.333333	0.2	0.25	alignments/alignment_8.nif	10	3	0.3	0.428571	0.352941
EED-EZH2 complex	5	4	alignments/core_115_final.nif	8	1	0.125	0.25	0.166667													alignments/alignment_1.nif	436	4	0.00917431	0.8	0.0181406
MTA1 complex	6	4	alignments/core_103_final.nif	8	1	0.125	0.25	0.166667													alignments/alignment_1.nif	436	4	0.00917431	0.666667	0.0180995
Polycomb repressive complex 2 (PRC 2)	5	4	alignments/core_115_final.nif	8	1	0.125	0.25	0.166667													alignments/alignment_1.nif	436	5	0.0114679	1	0.0226757
Polycomb repressive complex 2 (PRC2)	5	4	alignments/core_115_final.nif	8	1	0.125	0.25	0.166667													alignments/alignment_1.nif	436	5	0.0114679	1	0.0226757
Polycomb repressive complex 3 (PRC3)	5	4	alignments/core_115_final.nif	8	1	0.125	0.25	0.166667													alignments/alignment_1.nif	436	5	0.0114679	1	0.0226757
Nop56p-associated pre-rRNA complex	104	55	alignments/core_226_final.nif	7	5	0.714286	0.0909091	0.16129	alignments/12.sif	10	2	0.2	0.0363636	0.0615385	81	2	1	0.5	0.0181818	0.0350877	alignments/alignment_72.nif	2	2	1	0.0192308	0.0377358
Emerin regulatory complex	9	6	alignments/core_395_final.nif	7	1	0.142857	0.166667	0.153846	alignments/42.sif	6	1	0.166667	0.166667	0.166667							alignments/alignment_12.nif	2	1	0.5	0.111111	0.181818
HDAC1-associated core complex cII	10	6	alignments/core_395_final.nif	7	1	0.142857	0.166667	0.153846	alignments/36.sif	10	1	0.1	0.166667	0.125							alignments/alignment_1.nif	436	3	0.00688073	0.3	0.0134529
HDAC1-associated protein complex	9	6	alignments/core_395_final.nif	7	1	0.142857	0.166667	0.153846	alignments/36.sif	10	1	0.1	0.166667	0.125							alignments/alignment_1.nif	436	3	0.00688073	0.333333	0.0134831
PTIP-HMT complex	10	6	alignments/core_128_final.nif	7	1	0.142857	0.166667	0.153846							80	2	2	1	0.333333	0.5
Respiratory chain complex I (beta subunit) mitochondrial	16	6	alignments/core_19_final.nif	7	1	0.142857	0.166667	0.153846
TNF-alpha/NF-kappa B signaling complex (CHUK, BTRC, NFKB2, PPP6C, REL, CUL1, IKBKE, SAPS2, SAPS1, ANKRD28, RELA, SKP1)	12	6	alignments/core_447_final.nif	7	1	0.142857	0.166667	0.153846	alignments/31.sif	12	2	0.166667	0.333333	0.222222							alignments/alignment_1.nif	436	7	0.016055	0.583333	0.03125
HDAC2-asscociated core complex	8	5	alignments/core_342_final.nif	8	1	0.125	0.2	0.153846													alignments/alignment_1.nif	436	3	0.00688073	0.375	0.0135135
TFIIH transcription factor complex	10	5	alignments/core_286_final.nif	8	1	0.125	0.2	0.153846													alignments/alignment_63.nif	2	2	1	0.2	0.333333
20S methylosome-SmD complex	4	4	alignments/core_110_final.nif	35	3	0.0857143	0.75	0.153846													alignments/alignment_71.nif	2	2	1	0.5	0.666667
BASC complex (BRCA1-associated genome surveillance complex)	12	4	alignments/core_364_final.nif	9	1	0.111111	0.25	0.153846	alignments/27.sif	10	2	0.2	0.5	0.285714	56	2	1	0.5	0.25	0.333333	alignments/alignment_1.nif	436	11	0.0252294	0.916667	0.0491071
SMN complex, U7 snRNA specific	7	4	alignments/core_110_final.nif	35	3	0.0857143	0.75	0.153846							51	2	1	0.5	0.25	0.333333	alignments/alignment_79.nif	3	3	1	0.428571	0.6
Ubiquitin E3 ligase (CDC34, NEDD8, BTRC, CUL1, SKP1A, RBX1)	5	4	alignments/core_259_final.nif	9	1	0.111111	0.25	0.153846							37	2	1	0.5	0.25	0.333333	alignments/alignment_1.nif	436	5	0.0114679	1	0.0226757
p27-cyclinE-Cdk2 - Ubiquitin E3 ligase (SKP1A, SKP2, CUL1, CKS1B, RBX1) complex	8	5	alignments/core_376_final.nif	61	5	0.0819672	1	0.151515	alignments/31.sif	12	1	0.0833333	0.2	0.117647	48	2	1	0.5	0.2	0.285714	alignments/alignment_1.nif	436	7	0.016055	0.875	0.0315315
CTCF-nucleophosmin-PARP-HIS-KPNA-LMNA-TOP complex	9	7	alignments/core_249_final.nif	7	1	0.142857	0.142857	0.142857	alignments/28.sif	10	1	0.1	0.142857	0.117647	61	2	1	0.5	0.142857	0.222222	alignments/alignment_39.nif	4	1	0.25	0.111111	0.153846
Large Drosha complex	20	7	alignments/core_110_final.nif	35	3	0.0857143	0.428571	0.142857							73	2	2	1	0.285714	0.444444	alignments/alignment_1.nif	436	1	0.00229358	0.05	0.00438596
NuRD.1 complex	8	6	alignments/core_103_final.nif	8	1	0.125	0.166667	0.142857													alignments/alignment_1.nif	436	4	0.00917431	0.5	0.018018
Mediator complex 1	5	5	alignments/core_346_final.nif	24	2	0.0833333	0.4	0.137931													alignments/alignment_7.nif	11	1	0.0909091	0.2	0.125
NAT complex	7	5	alignments/core_346_final.nif	24	2	0.0833333	0.4	0.137931													alignments/alignment_7.nif	11	2	0.181818	0.285714	0.222222
Emerin complex 25	16	10	alignments/core_110_final.nif	35	3	0.0857143	0.3	0.133333	alignments/42.sif	6	1	0.166667	0.1	0.125	59	2	1	0.5	0.1	0.166667	alignments/alignment_12.nif	2	1	0.5	0.0625	0.111111
AP3 adapter complex	7	4	alignments/core_403_final.nif	11	1	0.0909091	0.25	0.133333
hPRC1L complex	4	4	alignments/core_98_final.nif	11	1	0.0909091	0.25	0.133333
Ubiquitin E3 ligase (ASB12, TCEB1, TCEB2, CUL5, RNF7)	5	4	alignments/core_33_final.nif	58	4	0.0689655	1	0.129032													alignments/alignment_1.nif	436	1	0.00229358	0.2	0.00453515
Ubiquitin E3 ligase (SKP1A, SKP2, CUL1, CKS1B, RBX1)	5	4	alignments/core_33_final.nif	58	4	0.0689655	1	0.129032													alignments/alignment_1.nif	436	5	0.0114679	1	0.0226757
Ubiquitin E3 ligase (CSN1, CSN8, HRT1, SKP1, SKP2, CUL1, CUL2, CUL3)	8	5	alignments/core_33_final.nif	58	4	0.0689655	0.8	0.126984													alignments/alignment_13.nif	7	1	0.142857	0.125	0.133333
Respiratory chain complex I (holoenzyme), mitochondrial	44	9	alignments/core_19_final.nif	7	1	0.142857	0.111111	0.125	alignments/28.sif	10	1	0.1	0.111111	0.105263
AP3-BLOC1 complex	15	5	alignments/core_403_final.nif	11	1	0.0909091	0.2	0.125
Integrator-RNAPII complex	14	5	alignments/core_30_final.nif	11	1	0.0909091	0.2	0.125
Polycomb repressive complex 1 (PRC1, hPRC-H)	13	5	alignments/core_98_final.nif	11	1	0.0909091	0.2	0.125													alignments/alignment_8.nif	10	3	0.3	0.230769	0.26087
SNW1 complex	18	5	alignments/core_446_final.nif	11	1	0.0909091	0.2	0.125	alignments/40.sif	8	1	0.125	0.2	0.153846							alignments/alignment_54.nif	2	1	0.5	0.0555556	0.1
Emerin architectural complex	6	4	alignments/core_440_final.nif	12	1	0.0833333	0.25	0.125	alignments/28.sif	10	3	0.3	0.75	0.428571	61	2	2	1	0.5	0.666667	alignments/alignment_12.nif	2	1	0.5	0.166667	0.25
mRNA decay complex (UPF1, UPF2, UPF3B, DCP2, XRN1, XRN2, EXOSC2, EXOSC4, EXOSC10, PARN)	10	4	alignments/core_58_final.nif	12	1	0.0833333	0.25	0.125													alignments/alignment_123.nif	2	1	0.5	0.1	0.166667
Profilin 2 complex	9	4	alignments/core_440_final.nif	12	1	0.0833333	0.25	0.125	alignments/42.sif	6	1	0.166667	0.25	0.2							alignments/alignment_12.nif	2	1	0.5	0.111111	0.181818
HES1 promoter-Notch enhancer complex	13	8	alignments/core_364_final.nif	9	1	0.111111	0.125	0.117647	alignments/8.sif	9	1	0.111111	0.125	0.117647							alignments/alignment_7.nif	11	1	0.0909091	0.0769231	0.0833333
H2AX complex II	10	7	alignments/core_116_final.nif	10	1	0.1	0.142857	0.117647													alignments/alignment_1.nif	436	1	0.00229358	0.1	0.0044843
H2AX complex, isolated from cells without IR exposure	13	7	alignments/core_116_final.nif	10	1	0.1	0.142857	0.117647													alignments/alignment_1.nif	436	1	0.00229358	0.0769231	0.00445434
RC complex during S-phase of cell cycle	13	7	alignments/core_376_final.nif	61	4	0.0655738	0.571429	0.117647	alignments/35.sif	11	1	0.0909091	0.142857	0.111111	48	2	1	0.5	0.142857	0.222222	alignments/alignment_82.nif	2	1	0.5	0.0769231	0.133333
E2F-6 complex	12	6	alignments/core_98_final.nif	11	1	0.0909091	0.166667	0.117647							65	2	1	0.5	0.166667	0.25	alignments/alignment_1.nif	436	1	0.00229358	0.0833333	0.00446429
P2X7 receptor signalling complex	12	5	alignments/core_440_final.nif	12	1	0.0833333	0.2	0.117647	alignments/42.sif	6	1	0.166667	0.2	0.181818							alignments/alignment_66.nif	2	1	0.5	0.0833333	0.142857
Emerin complex 24	15	8	alignments/core_116_final.nif	10	1	0.1	0.125	0.111111	alignments/28.sif	10	2	0.2	0.25	0.222222	61	2	2	1	0.25	0.4	alignments/alignment_2.nif	9	3	0.333333	0.2	0.25
TREX complex	8	7	alignments/core_58_final.nif	12	1	0.0833333	0.142857	0.105263
FIB-associated protein complex	6	4	alignments/core_110_final.nif	35	2	0.0571429	0.5	0.102564													alignments/alignment_5.nif	2	1	0.5	0.166667	0.25
CEN complex	37	15	alignments/core_251_final.nif	5	1	0.2	0.0666667	0.1													alignments/alignment_8.nif	10	2	0.2	0.0540541	0.0851064
Emerin complex 52	23	8	alignments/core_440_final.nif	12	1	0.0833333	0.125	0.1	alignments/42.sif	6	1	0.166667	0.125	0.142857	61	2	1	0.5	0.125	0.2	alignments/alignment_12.nif	2	1	0.5	0.0434783	0.08
Emerin complex 32	22	16	alignments/core_218_final.nif	5	1	0.2	0.0625	0.0952381	alignments/28.sif	10	2	0.2	0.125	0.153846	56	2	1	0.5	0.0625	0.111111	alignments/alignment_6.nif	12	3	0.25	0.136364	0.176471
28S ribosomal subunit, mitochondrial	30	14	alignments/core_313_final.nif	7	1	0.142857	0.0714286	0.0952381
CF IIAm complex (Cleavage factor IIAm complex)	16	10	alignments/core_446_final.nif	11	1	0.0909091	0.1	0.0952381							18	3	3	1	0.3	0.461538	alignments/alignment_72.nif	2	2	1	0.125	0.222222
MCM complex	6	6	alignments/core_33_final.nif	58	3	0.0517241	0.5	0.09375													alignments/alignment_2.nif	9	6	0.666667	1	0.8
RC complex during G2/M-phase of cell cycle	13	6	alignments/core_33_final.nif	58	3	0.0517241	0.5	0.09375	alignments/35.sif	11	1	0.0909091	0.166667	0.117647	82	2	1	0.5	0.166667	0.25	alignments/alignment_82.nif	2	1	0.5	0.0769231	0.133333
40S ribosomal subunit, cytoplasmic	34	20	alignments/core_267_final.nif	4	1	0.25	0.05	0.0833333	alignments/29.sif	12	1	0.0833333	0.05	0.0625	81	2	1	0.5	0.05	0.0909091	alignments/alignment_119.nif	2	2	1	0.0588235	0.111111
hMediator complex (MED23, CDK8, CCNC, MED7)	4	4	alignments/core_346_final.nif	24	1	0.0416667	0.25	0.0714286
Polycystin-1 multiprotein complex (ACTN1, CDH1, SRC, JUP, VCL, CTNNB1, PXN, BCAR1, PKD1, PTK2, TLN1)	11	4	alignments/core_208_final.nif	24	1	0.0416667	0.25	0.0714286	alignments/28.sif	10	2	0.2	0.5	0.285714							alignments/alignment_41.nif	3	1	0.333333	0.0909091	0.142857
THO complex	5	5	alignments/core_346_final.nif	24	1	0.0416667	0.2	0.0689655
Ku-ORC complex	6	4	alignments/core_33_final.nif	58	2	0.0344828	0.5	0.0645161	alignments/33.sif	10	1	0.1	0.25	0.142857							alignments/alignment_37.nif	4	2	0.5	0.333333	0.4
ORC 1-5 complex (origin recognition 1-5 complex)	5	4	alignments/core_33_final.nif	58	2	0.0344828	0.5	0.0645161	alignments/33.sif	10	1	0.1	0.25	0.142857							alignments/alignment_37.nif	4	3	0.75	0.6	0.666667
ORC 2-5 complex (origin recognition 2-5 complex)	4	4	alignments/core_33_final.nif	58	2	0.0344828	0.5	0.0645161	alignments/33.sif	10	1	0.1	0.25	0.142857							alignments/alignment_37.nif	4	2	0.5	0.5	0.5
ORC complex (origin recognition complex)	6	5	alignments/core_33_final.nif	58	2	0.0344828	0.4	0.0634921	alignments/33.sif	10	1	0.1	0.2	0.133333							alignments/alignment_37.nif	4	3	0.75	0.5	0.6
TNF-alpha/NF-kappa B signaling complex 6	14	4	alignments/core_110_final.nif	35	1	0.0285714	0.25	0.0512821	alignments/12.sif	10	1	0.1	0.25	0.142857							alignments/alignment_1.nif	436	4	0.00917431	0.285714	0.0177778
39S ribosomal subunit, mitochondrial	48	33	alignments/core_268_final.nif	7	1	0.142857	0.030303	0.05	alignments/12.sif	10	1	0.1	0.030303	0.0465116
DNA synthesome complex (13 subunits)	14	7	alignments/core_110_final.nif	35	1	0.0285714	0.142857	0.047619	alignments/35.sif	11	1	0.0909091	0.142857	0.111111							alignments/alignment_82.nif	2	2	1	0.142857	0.25
DNA synthesome complex (17 subunits)	18	9	alignments/core_110_final.nif	35	1	0.0285714	0.111111	0.0454545	alignments/35.sif	11	1	0.0909091	0.111111	0.1							alignments/alignment_82.nif	2	2	1	0.111111	0.2
55S ribosome, mitochondrial	78	47	alignments/core_313_final.nif	7	1	0.142857	0.0212766	0.037037	alignments/12.sif	10	1	0.1	0.0212766	0.0350877
MCM2-MCM4-MCM6-MCM7 complex	4	4	alignments/core_33_final.nif	58	1	0.0172414	0.25	0.0322581													alignments/alignment_2.nif	9	4	0.444444	1	0.615385
60S APC containing complex	7	6	alignments/core_33_final.nif	58	1	0.0172414	0.166667	0.03125													alignments/alignment_1.nif	436	1	0.00229358	0.142857	0.00451467
CAMK2-delta-MASH1 promoter-coactivator complex	8	4	alignments/core_212_final.nif	93	1	0.0107527	0.25	0.0206186	alignments/43.sif	6	1	0.166667	0.25	0.2	22	3	1	0.333333	0.25	0.285714	alignments/alignment_39.nif	4	1	0.25	0.125	0.166667
CDCA5-PDS5A-RAD21-SMC1A-PDS5B-SMC3 complex	6	4	alignments/core_212_final.nif	93	1	0.0107527	0.25	0.0206186													alignments/alignment_20.nif	4	3	0.75	0.5	0.6
p300/CBP-PCAF-MyoD complex	4	4	alignments/core_212_final.nif	93	1	0.0107527	0.25	0.0206186													alignments/alignment_1.nif	436	4	0.00917431	1	0.0181818
Sororin-cohesin complex	6	4	alignments/core_212_final.nif	93	1	0.0107527	0.25	0.0206186													alignments/alignment_20.nif	4	3	0.75	0.5	0.6
DNA synthesome complex (15 subunits)	15	6																			alignments/alignment_82.nif	2	2	1	0.133333	0.235294
Exosome	11	6							alignments/28.sif	10	1	0.1	0.166667	0.125							alignments/alignment_18.nif	6	6	1	0.545455	0.705882
Multisynthetase complex	11	5																			alignments/alignment_129.nif	2	2	1	0.181818	0.307692
Cleavage and polyadenylation factor (CPSF)	5	4													49	2	2	1	0.5	0.666667
DNA synthesome core complex	10	4																			alignments/alignment_82.nif	2	2	1	0.2	0.333333
DSS1 complex	13	4													41	2	1	0.5	0.25	0.333333
Integrator complex	12	4
Rnase/Mrp complex	10	4
SRC-1 complex	4	4																			alignments/alignment_1.nif	436	1	0.00229358	0.25	0.00454545

## Sheet: CORUM Complexes (S<4)
Corum Complex			AlignNemo						NetworkBlast						MaWish						NetAligner
Set1 Id	Set1 size	Set1 reduced size	Set2 Id	Set2 size	Overlap	precision	recall	f1	Set2 Id	Set2 size	Overlap	precision	recall	f1	Set2 Id	Set2 size	Overlap	precision	recall	f1	Set2 Id	Set2 size	Overlap	precision	recall	f1
20S methyltransferase complex	3	3	alignments/core_110_final.nif	35	2	0.0571429	0.666667	0.105263													alignments/alignment_71.nif	2	2	1	0.666667	0.8
6S methyltransferase complex	3	3	alignments/core_110_final.nif	35	2	0.0571429	0.666667	0.105263													alignments/alignment_71.nif	2	1	0.5	0.333333	0.4
Anti-SMN protein complex	5	3	alignments/core_110_final.nif	35	3	0.0857143	1	0.157895							60	2	2	1	0.666667	0.8	alignments/alignment_83.nif	3	2	0.666667	0.4	0.5
APH1A-PSEN1-NCSTN complex	3	3	alignments/core_16_final.nif	7	2	0.285714	0.666667	0.4	alignments/8.sif	9	1	0.111111	0.333333	0.166667							alignments/alignment_1.nif	436	3	0.00688073	1	0.0136674
APH1A-PSEN2-NCSTN complex	3	3	alignments/core_16_final.nif	7	2	0.285714	0.666667	0.4	alignments/8.sif	9	1	0.111111	0.333333	0.166667							alignments/alignment_1.nif	436	3	0.00688073	1	0.0136674
Apoptosis- and splicing-associated protein complex (ASAP-L), SAP18-RNPS1-Acinus-L	3	3	alignments/core_301_final.nif	8	1	0.125	0.333333	0.181818
Apoptosis- and splicing-associated protein complex (ASAP-S), SAP18-RNPS1-Acinus-S	3	3	alignments/core_301_final.nif	8	1	0.125	0.333333	0.181818
AR coactivator complex	3	3	alignments/core_110_final.nif	35	2	0.0571429	0.666667	0.105263													alignments/alignment_71.nif	2	2	1	0.666667	0.8
ASCOM complex	7	3	alignments/core_128_final.nif	7	2	0.285714	0.666667	0.4
BASC (Ab 80) complex (BRCA1-associated genome surveillance complex)	8	3	alignments/core_364_final.nif	9	1	0.111111	0.333333	0.166667	alignments/27.sif	10	2	0.2	0.666667	0.307692	56	2	1	0.5	0.333333	0.4	alignments/alignment_1.nif	436	7	0.016055	0.875	0.0315315
BCOR complex	8	3	alignments/core_66_final.nif	6	1	0.166667	0.333333	0.222222													alignments/alignment_1.nif	436	1	0.00229358	0.125	0.0045045
BHC110 complex	10	3	alignments/core_446_final.nif	11	2	0.181818	0.666667	0.285714	alignments/36.sif	10	2	0.2	0.666667	0.307692							alignments/alignment_1.nif	436	2	0.00458716	0.2	0.00896861
BP-SMAD complex	8	3							alignments/36.sif	10	1	0.1	0.333333	0.153846							alignments/alignment_63.nif	2	1	0.5	0.125	0.2
BRAF-MAP2K1-MAP2K2-YWHAE complex	4	3	alignments/core_361_final.nif	7	1	0.142857	0.333333	0.2													alignments/alignment_1.nif	436	4	0.00917431	1	0.0181818
BRAFT complex	13	3	alignments/core_364_final.nif	9	1	0.111111	0.333333	0.166667	alignments/28.sif	10	1	0.1	0.333333	0.153846	56	2	1	0.5	0.333333	0.4	alignments/alignment_1.nif	436	4	0.00917431	0.307692	0.0178174
CDC5L core complex	6	3	alignments/core_156_final.nif	13	2	0.153846	0.666667	0.25	alignments/37.sif	10	1	0.1	0.333333	0.153846							alignments/alignment_77.nif	2	2	1	0.333333	0.5
Chromatin assembly complex (CAF-1 complex)	3	3	alignments/core_116_final.nif	10	3	0.3	1	0.461538													alignments/alignment_1.nif	436	1	0.00229358	0.333333	0.00455581
COG1-COG8-COG2-COG3-COG4 subcomplex	5	3	alignments/core_0_final.nif	5	3	0.6	1	0.75													alignments/alignment_26.nif	6	4	0.666667	0.8	0.727273
COG2-COG3-COG4 subcomplex	3	3	alignments/core_0_final.nif	5	3	0.6	1	0.75													alignments/alignment_26.nif	6	3	0.5	1	0.666667
Cohesin-SA1 complex	4	3	alignments/core_212_final.nif	93	1	0.0107527	0.333333	0.0208333													alignments/alignment_20.nif	4	3	0.75	0.75	0.75
Cohesin-SA2 complex	4	3	alignments/core_212_final.nif	93	1	0.0107527	0.333333	0.0208333													alignments/alignment_20.nif	4	3	0.75	0.75	0.75
CPSF6-EWSR1-ITCH-NUDT21-POLR2A-UBAP2L complex	6	3													18	3	2	0.666667	0.666667	0.666667
CPSF6-ITCH-NUDT21-POLR2A-UBAP2L complex	5	3													18	3	2	0.666667	0.666667	0.666667
CREBBP-SMAD2-SMAD4 pentameric complex	3	3	alignments/core_395_final.nif	7	1	0.142857	0.333333	0.2	alignments/36.sif	10	1	0.1	0.333333	0.153846							alignments/alignment_1.nif	436	3	0.00688073	1	0.0136674
CREBBP-SMAD3-SMAD4 pentameric complex	3	3	alignments/core_395_final.nif	7	2	0.285714	0.666667	0.4	alignments/38.sif	8	1	0.125	0.333333	0.181818							alignments/alignment_1.nif	436	3	0.00688073	1	0.0136674
CTGF/Hcs24-actin complex	3	3	alignments/core_440_final.nif	12	1	0.0833333	0.333333	0.133333	alignments/42.sif	6	1	0.166667	0.333333	0.222222							alignments/alignment_12.nif	2	1	0.5	0.333333	0.4
Decapping complex	5	3																			alignments/alignment_123.nif	2	2	1	0.4	0.571429
DGCR8 multiprotein complex	11	3	alignments/core_110_final.nif	35	2	0.0571429	0.666667	0.105263							73	2	1	0.5	0.333333	0.4	alignments/alignment_1.nif	436	1	0.00229358	0.0909091	0.00447427
DNMT3B complex	7	3	alignments/core_395_final.nif	7	1	0.142857	0.333333	0.2	alignments/36.sif	10	1	0.1	0.333333	0.153846							alignments/alignment_81.nif	2	2	1	0.285714	0.444444
E2F4-p107-cyclinA complex	3	3	alignments/core_66_final.nif	6	1	0.166667	0.333333	0.222222							42	2	1	0.5	0.333333	0.4	alignments/alignment_1.nif	436	3	0.00688073	1	0.0136674
E2F5-RB2-DP1 complex	3	3													23	3	2	0.666667	0.666667	0.666667
EIF3 complex (EIF3B, EIF3G, EIF3I)	3	3	alignments/core_80_final.nif	13	2	0.153846	0.666667	0.25	alignments/42.sif	6	1	0.166667	0.333333	0.222222							alignments/alignment_109.nif	2	1	0.5	0.333333	0.4
EIF3 complex (EIF3B, EIF3J, EIF3I)	3	3	alignments/core_80_final.nif	13	2	0.153846	0.666667	0.25	alignments/42.sif	6	1	0.166667	0.333333	0.222222							alignments/alignment_109.nif	2	1	0.5	0.333333	0.4
EIF3 core complex (EIF3A, EIF3B, EIF3G, EIF3I)	4	3	alignments/core_80_final.nif	13	2	0.153846	0.666667	0.25	alignments/42.sif	6	1	0.166667	0.333333	0.222222							alignments/alignment_109.nif	2	2	1	0.5	0.666667
ELMO1-DOCK1-RAC1 complex	3	3	alignments/core_444_final.nif	7	1	0.142857	0.333333	0.2													alignments/alignment_1.nif	436	2	0.00458716	0.666667	0.00911162
Emerin complex 1	8	3	alignments/core_440_final.nif	12	1	0.0833333	0.333333	0.133333	alignments/42.sif	6	1	0.166667	0.333333	0.222222	56	2	1	0.5	0.333333	0.4	alignments/alignment_12.nif	2	1	0.5	0.125	0.2
ERBB2-MEMO-SHC complex	3	3	alignments/core_401_final.nif	8	2	0.25	0.666667	0.363636	alignments/16.sif	9	1	0.111111	0.333333	0.166667							alignments/alignment_1.nif	436	1	0.00229358	0.333333	0.00455581
ERCC1-ERCC4-MSH2 complex	3	3	alignments/core_212_final.nif	93	1	0.0107527	0.333333	0.0208333	alignments/27.sif	10	1	0.1	0.333333	0.153846	17	3	2	0.666667	0.666667	0.666667	alignments/alignment_117.nif	2	1	0.5	0.333333	0.4
ESCRT-I complex	3	3	alignments/core_311_final.nif	9	1	0.111111	0.333333	0.166667							70	2	2	1	0.666667	0.8	alignments/alignment_9.nif	5	2	0.4	0.666667	0.5
ESCRT-III complex	10	3	alignments/core_56_final.nif	7	2	0.285714	0.666667	0.4							87	3	1	0.333333	0.333333	0.333333	alignments/alignment_124.nif	2	2	1	0.2	0.333333
ESR1-CDK7-CCNH-MNAT1-MTA1-HDAC2 complex	6	3	alignments/core_103_final.nif	8	1	0.125	0.333333	0.181818													alignments/alignment_1.nif	436	4	0.00917431	0.666667	0.0180995
EXO1-MLH1-PMS2 complex	3	3	alignments/core_364_final.nif	9	1	0.111111	0.333333	0.166667	alignments/28.sif	10	1	0.1	0.333333	0.153846	56	2	1	0.5	0.333333	0.4	alignments/alignment_1.nif	436	2	0.00458716	0.666667	0.00911162
FACT complex, UV-activated	5	3	alignments/core_208_final.nif	24	1	0.0416667	0.333333	0.0740741													alignments/alignment_1.nif	436	3	0.00688073	0.6	0.0136054
FCP1-associated protein complex	7	3	alignments/core_30_final.nif	11	1	0.0909091	0.333333	0.142857													alignments/alignment_71.nif	2	1	0.5	0.142857	0.222222
FEN1-9-1-1 complex	4	3	alignments/core_95_final.nif	7	1	0.142857	0.333333	0.2													alignments/alignment_1.nif	436	1	0.00229358	0.25	0.00454545
H2AX complex I	7	3	alignments/core_149_final.nif	18	1	0.0555556	0.333333	0.0952381													alignments/alignment_39.nif	4	1	0.25	0.142857	0.181818
HES1 promoter corepressor complex	6	3																			alignments/alignment_1.nif	436	4	0.00917431	0.666667	0.0180995
hMediator complex (MED23, CDK8, CCNC)	3	3	alignments/core_346_final.nif	24	1	0.0416667	0.333333	0.0740741
IPO13-RBM8A-MAGOH complex	3	3	alignments/core_58_final.nif	12	3	0.25	1	0.4	alignments/23.sif	14	1	0.0714286	0.333333	0.117647	16	3	2	0.666667	0.666667	0.666667	alignments/alignment_73.nif	3	2	0.666667	0.666667	0.666667
ITGA3-ITGB1-CD63 complex	3	3																			alignments/alignment_34.nif	2	1	0.5	0.333333	0.4
ITGA6-ITGB4-Laminin10/12 complex	6	3
ITGAV-ITGB3-COL4A3 complex	3	3																			alignments/alignment_41.nif	3	2	0.666667	0.666667	0.666667
ITGAV-ITGB3-EGFR complex	3	3							alignments/16.sif	9	1	0.111111	0.333333	0.166667							alignments/alignment_41.nif	3	2	0.666667	0.666667	0.666667
JBP1-pICln complex	3	3	alignments/core_110_final.nif	35	2	0.0571429	0.666667	0.105263													alignments/alignment_71.nif	2	2	1	0.666667	0.8
KCNQ1 macromolecular complex	10	3	alignments/core_115_final.nif	8	2	0.25	0.666667	0.363636	alignments/33.sif	10	1	0.1	0.333333	0.153846	12	3	2	0.666667	0.666667	0.666667	alignments/alignment_35.nif	2	1	0.5	0.1	0.166667
Kinase maturation complex 1	16	3	alignments/core_262_final.nif	25	1	0.04	0.333333	0.0714286													alignments/alignment_1.nif	436	9	0.0206422	0.5625	0.039823
KSR1-BRAF-MEK complex	4	3	alignments/core_361_final.nif	7	1	0.142857	0.333333	0.2													alignments/alignment_1.nif	436	3	0.00688073	0.75	0.0136364
KSR1-RAF1-MEK complex	4	3	alignments/core_361_final.nif	7	1	0.142857	0.333333	0.2													alignments/alignment_1.nif	436	3	0.00688073	0.75	0.0136364
LAT-PLC-gamma-1-p85-GRB2-CBL-VAV-SLP-76 signaling complex, C305 activated	7	3	alignments/core_352_final.nif	9	2	0.222222	0.666667	0.333333	alignments/16.sif	9	1	0.111111	0.333333	0.166667							alignments/alignment_1.nif	436	5	0.0114679	0.714286	0.0225734
LAT-PLC-gamma-1-p85-GRB2-SOS signaling complex, C305 activated	5	3	alignments/core_352_final.nif	9	2	0.222222	0.666667	0.333333	alignments/16.sif	9	1	0.111111	0.333333	0.166667							alignments/alignment_1.nif	436	4	0.00917431	0.8	0.0181406
LIN2-LIN7-SAP97-MINT1 complex	4	3	alignments/core_361_final.nif	7	2	0.285714	0.666667	0.4	alignments/12.sif	10	1	0.1	0.333333	0.153846							alignments/alignment_28.nif	2	2	1	0.5	0.666667
LSD1 complex	13	3	alignments/core_395_final.nif	7	1	0.142857	0.333333	0.2	alignments/36.sif	10	2	0.2	0.666667	0.307692							alignments/alignment_1.nif	436	1	0.00229358	0.0769231	0.00445434
MAP2K1-BRAF-RAF1-YWHAE-KSR1 complex	5	3																			alignments/alignment_1.nif	436	4	0.00917431	0.8	0.0181406
MCM2-MCM6-MCM7 complex	3	3	alignments/core_33_final.nif	58	1	0.0172414	0.333333	0.0327869													alignments/alignment_2.nif	9	3	0.333333	1	0.5
MCM4-MCM6-MCM7 complex	3	3																			alignments/alignment_2.nif	9	3	0.333333	1	0.5
MCM8-ORC2-CDC6 complex	3	3	alignments/core_33_final.nif	58	3	0.0517241	1	0.0983607	alignments/33.sif	10	1	0.1	0.333333	0.153846							alignments/alignment_37.nif	4	2	0.5	0.666667	0.571429
MED18-MED20-MED29 mediator subcomplex	3	3	alignments/core_346_final.nif	24	3	0.125	1	0.222222							67	2	2	1	0.666667	0.8	alignments/alignment_7.nif	11	2	0.181818	0.666667	0.285714
Mediator complex 2	3	3	alignments/core_346_final.nif	24	1	0.0416667	0.333333	0.0740741													alignments/alignment_7.nif	11	1	0.0909091	0.333333	0.142857
Mitotic 14S cohesin 1 complex	4	3	alignments/core_212_final.nif	93	1	0.0107527	0.333333	0.0208333													alignments/alignment_20.nif	4	3	0.75	0.75	0.75
Mitotic 14S cohesin 2 complex	4	3	alignments/core_212_final.nif	93	1	0.0107527	0.333333	0.0208333													alignments/alignment_20.nif	4	3	0.75	0.75	0.75
MKK4-ARRB2-JNK3 complex	3	3	alignments/core_360_final.nif	12	1	0.0833333	0.333333	0.133333													alignments/alignment_1.nif	436	2	0.00458716	0.666667	0.00911162
MNK1-eIF4F complex	5	3	alignments/core_208_final.nif	24	2	0.0833333	0.666667	0.148148							25	3	1	0.333333	0.333333	0.333333	alignments/alignment_1.nif	436	4	0.00917431	0.8	0.0181406
MSH2-MLH1-PMS2 DNA-repair initiation complex	3	3	alignments/core_364_final.nif	9	1	0.111111	0.333333	0.166667	alignments/27.sif	10	2	0.2	0.666667	0.307692	56	2	1	0.5	0.333333	0.4	alignments/alignment_1.nif	436	2	0.00458716	0.666667	0.00911162
MSH2-MLH1-PMS2-PCNA DNA-repair initiation complex	4	3	alignments/core_364_final.nif	9	1	0.111111	0.333333	0.166667	alignments/27.sif	10	2	0.2	0.666667	0.307692	56	2	1	0.5	0.333333	0.4	alignments/alignment_1.nif	436	3	0.00688073	0.75	0.0136364
MSH2-MSH6-PMS2-MLH1 complex	4	3	alignments/core_364_final.nif	9	1	0.111111	0.333333	0.166667	alignments/27.sif	10	2	0.2	0.666667	0.307692	56	2	1	0.5	0.333333	0.4	alignments/alignment_1.nif	436	3	0.00688073	0.75	0.0136364
mSin3A complex	5	3	alignments/core_446_final.nif	11	2	0.181818	0.666667	0.285714	alignments/36.sif	10	1	0.1	0.333333	0.153846							alignments/alignment_1.nif	436	5	0.0114679	1	0.0226757
MTA1-HDAC core complex	5	3	alignments/core_103_final.nif	8	1	0.125	0.333333	0.181818													alignments/alignment_1.nif	436	4	0.00917431	0.8	0.0181406
Multisubunit ACTR coactivator complex	4	3	alignments/core_212_final.nif	93	1	0.0107527	0.333333	0.0208333													alignments/alignment_1.nif	436	3	0.00688073	0.75	0.0136364
NCOR complex	6	3	alignments/core_212_final.nif	93	1	0.0107527	0.333333	0.0208333													alignments/alignment_1.nif	436	2	0.00458716	0.333333	0.00904977
NCOR-HDAC3 complex	5	3	alignments/core_212_final.nif	93	1	0.0107527	0.333333	0.0208333													alignments/alignment_1.nif	436	2	0.00458716	0.4	0.00907029
NFKB1-NFKB2-REL-RELA-RELB complex	5	3	alignments/core_249_final.nif	7	1	0.142857	0.333333	0.2	alignments/31.sif	12	3	0.25	1	0.4							alignments/alignment_1.nif	436	5	0.0114679	1	0.0226757
Notch2(N-TM)-Notch2(N-EC)-Delta complex	4	3							alignments/8.sif	9	3	0.333333	1	0.5
NPC subcomplex (NUP98, NUP107, NUP133, NUP160)	4	3	alignments/core_32_final.nif	5	2	0.4	0.666667	0.5
Oligosaccharyltransferase complex (Stt3B variant)	7	3
ORC 2-4 complex (origin recognition 2-4 complex)	3	3	alignments/core_33_final.nif	58	2	0.0344828	0.666667	0.0655738	alignments/33.sif	10	1	0.1	0.333333	0.153846							alignments/alignment_37.nif	4	2	0.5	0.666667	0.571429
P-TEFb-BRD4-TRAP220 complex	4	3	alignments/core_364_final.nif	9	1	0.111111	0.333333	0.166667													alignments/alignment_7.nif	11	1	0.0909091	0.25	0.133333
p300-CBP-p270 complex	3	3	alignments/core_218_final.nif	5	1	0.2	0.333333	0.25													alignments/alignment_6.nif	12	1	0.0833333	0.333333	0.133333
Paf complex	5	3
PCNA-MutS-alpha-MutL-alpha-DNA complex	5	3	alignments/core_364_final.nif	9	1	0.111111	0.333333	0.166667	alignments/27.sif	10	2	0.2	0.666667	0.307692	56	2	1	0.5	0.333333	0.4	alignments/alignment_1.nif	436	4	0.00917431	0.8	0.0181406
PCNA-RFC2-5 complex	5	3	alignments/core_346_final.nif	24	3	0.125	1	0.222222							82	2	2	1	0.666667	0.8	alignments/alignment_1.nif	436	5	0.0114679	1	0.0226757
PDGFRA-PLC-gamma-1-PI3K-SHP-2 complex, PDGF stimulated	4	3	alignments/core_352_final.nif	9	2	0.222222	0.666667	0.333333	alignments/16.sif	9	1	0.111111	0.333333	0.166667							alignments/alignment_1.nif	436	4	0.00917431	1	0.0181818
PIAS3-SMAD3-P300 complex	3	3	alignments/core_395_final.nif	7	1	0.142857	0.333333	0.2	alignments/38.sif	8	1	0.125	0.333333	0.181818							alignments/alignment_1.nif	436	2	0.00458716	0.666667	0.00911162
PKC-alpha-PLD1-PLC-gamma-2 signaling complex, lacritin stimulated	3	3	alignments/core_401_final.nif	8	1	0.125	0.333333	0.181818													alignments/alignment_1.nif	436	3	0.00688073	1	0.0136674
Polycomb repressive complex 4 (PRC4)	3	3	alignments/core_115_final.nif	8	1	0.125	0.333333	0.181818													alignments/alignment_1.nif	436	2	0.00458716	0.666667	0.00911162
PPP2R1A-PPP2R1B-PPP2CA-PPME1-EIF4A1 complex	5	3							alignments/42.sif	6	1	0.166667	0.333333	0.222222							alignments/alignment_15.nif	4	2	0.5	0.4	0.444444
RAD51B-RAD51C-RAD51D-XRCC2-XRCC3 complex	5	3	alignments/core_212_final.nif	93	1	0.0107527	0.333333	0.0208333													alignments/alignment_27.nif	3	3	1	0.6	0.75
RAD9-RAD1-HUS1-APE1 complex	4	3	alignments/core_95_final.nif	7	1	0.142857	0.333333	0.2
RAF1-PPP2-PIN1 complex	5	3	alignments/core_200_final.nif	12	1	0.0833333	0.333333	0.133333	alignments/4.sif	9	1	0.111111	0.333333	0.166667							alignments/alignment_15.nif	4	2	0.5	0.4	0.444444
Retromer complex (SNX1, SNX2, VPS35, VPS29, VPS26A)	5	3
RFC complex	5	3	alignments/core_346_final.nif	24	3	0.125	1	0.222222							82	2	2	1	0.666667	0.8	alignments/alignment_1.nif	436	5	0.0114679	1	0.0226757
RFC complex (activator A 1 complex)	5	3	alignments/core_346_final.nif	24	3	0.125	1	0.222222							82	2	2	1	0.666667	0.8	alignments/alignment_1.nif	436	5	0.0114679	1	0.0226757
RFC2-5 subcomplex	4	3	alignments/core_346_final.nif	24	3	0.125	1	0.222222							82	2	2	1	0.666667	0.8	alignments/alignment_1.nif	436	4	0.00917431	1	0.0181818
RNA polymerase II complex, incomplete (CBP, RPBI, PCAF, BAF47), chromatin structure modifying	4	3	alignments/core_218_final.nif	5	1	0.2	0.333333	0.25	alignments/19.sif	8	1	0.125	0.333333	0.181818							alignments/alignment_6.nif	12	1	0.0833333	0.25	0.125
RNF20-RNF40-UbE2E1 complex	3	3	alignments/core_98_final.nif	11	1	0.0909091	0.333333	0.142857	alignments/7.sif	11	1	0.0909091	0.333333	0.142857
Septin complex	5	3													34	2	2	1	0.666667	0.8	alignments/alignment_84.nif	2	1	0.5	0.2	0.285714
SF3b complex	8	3	alignments/core_364_final.nif	9	1	0.111111	0.333333	0.166667													alignments/alignment_98.nif	2	2	1	0.25	0.4
SHARP-CtBP complex	3	3	alignments/core_212_final.nif	93	1	0.0107527	0.333333	0.0208333	alignments/10.sif	13	1	0.0769231	0.333333	0.125
SMAD3-SMAD4-cJUN complex	3	3	alignments/core_395_final.nif	7	3	0.428571	1	0.6	alignments/38.sif	8	1	0.125	0.333333	0.181818							alignments/alignment_1.nif	436	3	0.00688073	1	0.0136674
SMAD3-SMAD4-cJun-cFos complex	4	3	alignments/core_395_final.nif	7	3	0.428571	1	0.6	alignments/38.sif	8	1	0.125	0.333333	0.181818							alignments/alignment_1.nif	436	3	0.00688073	0.75	0.0136364
SMAD3-SMAD4-CTCF protein-DNA complex	3	3	alignments/core_395_final.nif	7	2	0.285714	0.666667	0.4	alignments/38.sif	8	1	0.125	0.333333	0.181818							alignments/alignment_1.nif	436	2	0.00458716	0.666667	0.00911162
SMAD3-SMAD4-FOXO3-FOXG1 complex	4	3	alignments/core_395_final.nif	7	2	0.285714	0.666667	0.4	alignments/38.sif	8	1	0.125	0.333333	0.181818							alignments/alignment_1.nif	436	2	0.00458716	0.5	0.00909091
SMAD3-SMAD4-FOXO4 complex	3	3	alignments/core_395_final.nif	7	2	0.285714	0.666667	0.4	alignments/38.sif	8	1	0.125	0.333333	0.181818							alignments/alignment_1.nif	436	3	0.00688073	1	0.0136674
SMAD3-SMAD4-SP1 complex	3	3	alignments/core_395_final.nif	7	3	0.428571	1	0.6	alignments/38.sif	8	1	0.125	0.333333	0.181818							alignments/alignment_1.nif	436	3	0.00688073	1	0.0136674
SMAD4-SMAD2-SMAD3 complex	3	3	alignments/core_395_final.nif	7	2	0.285714	0.666667	0.4	alignments/36.sif	10	2	0.2	0.666667	0.307692							alignments/alignment_1.nif	436	3	0.00688073	1	0.0136674
SMG-1-Upf1-eRF1-eRF3 complex (SURF)	5	3	alignments/core_301_final.nif	8	1	0.125	0.333333	0.181818													alignments/alignment_64.nif	2	2	1	0.4	0.571429
SMN complex (GEMIN5,2,3,4, SMN)	5	3	alignments/core_110_final.nif	35	2	0.0571429	0.666667	0.105263							60	2	2	1	0.666667	0.8	alignments/alignment_83.nif	3	2	0.666667	0.4	0.5
SMRT complex	5	3	alignments/core_212_final.nif	93	1	0.0107527	0.333333	0.0208333													alignments/alignment_1.nif	436	2	0.00458716	0.4	0.00907029
Splicing-associated factors complex	5	3	alignments/core_58_final.nif	12	2	0.166667	0.666667	0.266667	alignments/23.sif	14	1	0.0714286	0.333333	0.117647	16	3	1	0.333333	0.333333	0.333333	alignments/alignment_73.nif	3	1	0.333333	0.2	0.25
SRC-3 complex	7	3																			alignments/alignment_1.nif	436	3	0.00688073	0.428571	0.013544
TCF4-CTNNB1-SUMO1-EP300-HADAC6 complex	5	3	alignments/core_228_final.nif	21	1	0.047619	0.333333	0.0833333							24	3	1	0.333333	0.333333	0.333333	alignments/alignment_1.nif	436	3	0.00688073	0.6	0.0136054
TFIIH transcription factor complex (ERCC2, ERCC3, GTF2H1, CDK7, CCNH, GTF2H2)	6	3	alignments/core_286_final.nif	8	1	0.125	0.333333	0.181818													alignments/alignment_63.nif	2	2	1	0.333333	0.5
TFIIH transcription factor core complex	5	3	alignments/core_286_final.nif	8	1	0.125	0.333333	0.181818													alignments/alignment_63.nif	2	2	1	0.4	0.571429
TFIIIC containing-TOP1-SUB1 complex	7	3	alignments/core_21_final.nif	19	1	0.0526316	0.333333	0.0909091	alignments/35.sif	11	1	0.0909091	0.333333	0.142857							alignments/alignment_1.nif	436	1	0.00229358	0.142857	0.00451467
TIF1gamma-SMAD2-SMAD3 complex	3	3	alignments/core_395_final.nif	7	1	0.142857	0.333333	0.2	alignments/36.sif	10	2	0.2	0.666667	0.307692							alignments/alignment_1.nif	436	2	0.00458716	0.666667	0.00911162
TIP49-TIP48-BAF53 complex	3	3	alignments/core_364_final.nif	9	2	0.222222	0.666667	0.333333							79	2	2	1	0.666667	0.8	alignments/alignment_6.nif	12	3	0.25	1	0.4
TLE1 corepressor complex (MASH1 promoter-corepressor complex)	10	3	alignments/core_440_final.nif	12	1	0.0833333	0.333333	0.133333	alignments/42.sif	6	1	0.166667	0.333333	0.222222							alignments/alignment_12.nif	2	1	0.5	0.1	0.166667
TNF-alpha/NF-kappa B signaling complex (CHUK, KPNA3, NFKB2, NFKBIB, REL, IKBKG, NFKB1, NFKBIE, RELB, NFKBIA, RELA, TNIP2)	12	3	alignments/core_249_final.nif	7	1	0.142857	0.333333	0.2	alignments/31.sif	12	3	0.25	1	0.4							alignments/alignment_1.nif	436	7	0.016055	0.583333	0.03125
TNF-alpha/NF-kappa B signaling complex (SEC16A, CHUK, IKBKB, NFKB2, REL, IKBKG, MAP3K14, RELA, FBXW7, USP2)	10	3	alignments/core_395_final.nif	7	1	0.142857	0.333333	0.2	alignments/31.sif	12	2	0.166667	0.666667	0.266667							alignments/alignment_1.nif	436	6	0.0137615	0.6	0.0269058
TNF-alpha/NF-kappa B signaling complex 10	10	3	alignments/core_200_final.nif	12	1	0.0833333	0.333333	0.133333													alignments/alignment_1.nif	436	4	0.00917431	0.4	0.0179372
Toposome	7	3																			alignments/alignment_1.nif	436	2	0.00458716	0.285714	0.00902935
TRBP containing complex (DICER, TRBP, AGO2, RPL7A, EIF6, MOV10)	6	3													78	2	1	0.5	0.333333	0.4	alignments/alignment_101.nif	2	2	1	0.333333	0.5
Ubiquitin E3 ligase (AHR, ARNT, DDB1, TBL3, CUL4B, RBX1)	6	3	alignments/core_4_final.nif	7	1	0.142857	0.333333	0.2													alignments/alignment_57.nif	4	2	0.5	0.333333	0.4
Ubiquitin E3 ligase (ASB1, TCEB1, TCEB2, CUL5, RNF7)	5	3	alignments/core_33_final.nif	58	3	0.0517241	1	0.0983607													alignments/alignment_1.nif	436	1	0.00229358	0.2	0.00453515
Ubiquitin E3 ligase (ASB2, TCEB1, TCEB2, CUL5, RNF7)	5	3	alignments/core_33_final.nif	58	3	0.0517241	1	0.0983607													alignments/alignment_1.nif	436	1	0.00229358	0.2	0.00453515
Ubiquitin E3 ligase (ASB6, TCEB1, TCEB2, CUL5, RNF7)	5	3	alignments/core_33_final.nif	58	3	0.0517241	1	0.0983607													alignments/alignment_1.nif	436	1	0.00229358	0.2	0.00453515
Ubiquitin E3 ligase (ASB7, TCEB1, TCEB2, CUL5, RNF7)	5	3	alignments/core_33_final.nif	58	3	0.0517241	1	0.0983607													alignments/alignment_1.nif	436	1	0.00229358	0.2	0.00453515
Ubiquitin E3 ligase (CDT1, DDB1, CUL4A, RBX1)	4	3	alignments/core_259_final.nif	9	1	0.111111	0.333333	0.166667													alignments/alignment_1.nif	436	1	0.00229358	0.25	0.00454545
Ubiquitin E3 ligase (DET1, DDB1, CUL4A, RBX1, COP1)	5	3	alignments/core_259_final.nif	9	1	0.111111	0.333333	0.166667													alignments/alignment_1.nif	436	1	0.00229358	0.2	0.00453515
Ubiquitin E3 ligase (FBXW11, SKP1A, CUL1, RBX1)	4	3	alignments/core_33_final.nif	58	2	0.0344828	0.666667	0.0655738													alignments/alignment_1.nif	436	4	0.00917431	1	0.0181818
Ubiquitin E3 ligase (FBXW7, CUL1, SKP1A, RBX1)	4	3	alignments/core_33_final.nif	58	2	0.0344828	0.666667	0.0655738													alignments/alignment_1.nif	436	4	0.00917431	1	0.0181818
Ubiquitin E3 ligase (NFKBIA, FBXW11, BTRC, CUL1, SKP1A)	5	3	alignments/core_33_final.nif	58	1	0.0172414	0.333333	0.0327869													alignments/alignment_1.nif	436	5	0.0114679	1	0.0226757
Ubiquitin E3 ligase (Skp1A, Skp2, Cul1, Rbx1)	4	3	alignments/core_33_final.nif	58	3	0.0517241	1	0.0983607													alignments/alignment_1.nif	436	4	0.00917431	1	0.0181818
Ubiquitin E3 ligase (VHL, TCEB1, TCEB2, CUL2, RBX1)	5	3	alignments/core_33_final.nif	58	3	0.0517241	1	0.0983607													alignments/alignment_1.nif	436	1	0.00229358	0.2	0.00453515
Ubiquitin E3 ligase (WSB1, TCEB1, TCEB2, CUL5, RBX1)	5	3	alignments/core_33_final.nif	58	3	0.0517241	1	0.0983607													alignments/alignment_1.nif	436	1	0.00229358	0.2	0.00453515
VPS35-VPS29-VPS26A complex	3	3
Wave-2 complex	5	3
WDR5-ASH2L-RBBP5-MLL2 complex	4	3	alignments/core_128_final.nif	7	2	0.285714	0.666667	0.4
WIP-WASp-actin-myosin-IIa complex	6	3	alignments/core_131_final.nif	48	1	0.0208333	0.333333	0.0392157							32	4	1	0.25	0.333333	0.285714	alignments/alignment_1.nif	436	1	0.00229358	0.166667	0.00452489
XFIM complex	5	3	alignments/core_446_final.nif	11	2	0.181818	0.666667	0.285714	alignments/36.sif	10	1	0.1	0.333333	0.153846							alignments/alignment_1.nif	436	2	0.00458716	0.4	0.00907029
XPA-ERCC1-ERCC4 complex	3	3													17	3	3	1	1	1	alignments/alignment_117.nif	2	2	1	0.666667	0.8
13S condensin complex	5	2																			alignments/alignment_81.nif	2	2	1	0.4	0.571429
20S methyltransferase core complex	2	2	alignments/core_110_final.nif	35	1	0.0285714	0.5	0.0540541													alignments/alignment_71.nif	2	2	1	1	1
5S-DNA-TFIIIA-TFIIIC2 subcomplex	6	2	alignments/core_53_final.nif	6	1	0.166667	0.5	0.25
9-1-1 complex	3	2	alignments/core_95_final.nif	7	1	0.142857	0.5	0.222222
AFF1-MLLT1-CBX8 complex	3	2																			alignments/alignment_8.nif	10	1	0.1	0.333333	0.153846
Affixin-actinin(alpha) complex	2	2							alignments/28.sif	10	1	0.1	0.5	0.166667
AP3D1-AP3S1 complex	2	2
APC-DLG4 complex	2	2							alignments/12.sif	10	1	0.1	0.5	0.166667							alignments/alignment_1.nif	436	1	0.00229358	0.5	0.00456621
APLG1-Rababtin5 complex	3	2	alignments/core_286_final.nif	8	1	0.125	0.5	0.2													alignments/alignment_4.nif	8	1	0.125	0.333333	0.181818
APP-TIMM23 complex	2	2																			alignments/alignment_1.nif	436	1	0.00229358	0.5	0.00456621
APP-TOMM40 complex	2	2																			alignments/alignment_1.nif	436	1	0.00229358	0.5	0.00456621
ARNT-HIF1A complex	2	2	alignments/core_4_final.nif	7	1	0.142857	0.5	0.222222													alignments/alignment_57.nif	4	1	0.25	0.5	0.333333
ARNT-HLF complex	2	2	alignments/core_4_final.nif	7	1	0.142857	0.5	0.222222													alignments/alignment_57.nif	4	1	0.25	0.5	0.333333
ATR-HDAC2-CHD4 complex	3	2	alignments/core_446_final.nif	11	1	0.0909091	0.5	0.153846													alignments/alignment_1.nif	436	2	0.00458716	0.666667	0.00911162
ATRX-DAXX complex	2	2																			alignments/alignment_1.nif	436	1	0.00229358	0.5	0.00456621
BASC (Ab 81) complex (BRCA1-associated genome surveillance complex)	6	2	alignments/core_364_final.nif	9	1	0.111111	0.5	0.181818	alignments/28.sif	10	1	0.1	0.5	0.166667	56	2	1	0.5	0.5	0.5	alignments/alignment_1.nif	436	5	0.0114679	0.833333	0.0226244
BCDX2 complex	4	2																			alignments/alignment_27.nif	3	2	0.666667	0.5	0.571429
BHC complex	6	2	alignments/core_446_final.nif	11	2	0.181818	1	0.307692	alignments/36.sif	10	1	0.1	0.5	0.166667							alignments/alignment_1.nif	436	2	0.00458716	0.333333	0.00904977
Binary COG subcomplex	2	2	alignments/core_0_final.nif	5	2	0.4	1	0.571429													alignments/alignment_26.nif	6	2	0.333333	1	0.5
BLOC1-BLOC2 complex	11	2
BMI1-HPH1-HPH2 complex	3	2
BRAF53-BRCA2 complex	7	2	alignments/core_446_final.nif	11	2	0.181818	1	0.307692	alignments/36.sif	10	1	0.1	0.5	0.166667							alignments/alignment_1.nif	436	2	0.00458716	0.285714	0.00902935
BRCA1-BARD1-BACH1-DNA damage complex I	6	2	alignments/core_95_final.nif	7	1	0.142857	0.5	0.222222	alignments/40.sif	8	1	0.125	0.5	0.2	56	2	1	0.5	0.5	0.5	alignments/alignment_1.nif	436	3	0.00688073	0.5	0.0135747
BRCA1-BARD1-BACH1-DNA damage complex II	8	2	alignments/core_95_final.nif	7	1	0.142857	0.5	0.222222	alignments/40.sif	8	1	0.125	0.5	0.2							alignments/alignment_1.nif	436	4	0.00917431	0.5	0.018018
BRCA1-HDAC1-HDAC2 complex	3	2	alignments/core_446_final.nif	11	2	0.181818	1	0.307692	alignments/36.sif	10	1	0.1	0.5	0.166667							alignments/alignment_1.nif	436	2	0.00458716	0.666667	0.00911162
BRD4-P-TEFb complex	3	2	alignments/core_364_final.nif	9	1	0.111111	0.5	0.181818													alignments/alignment_1.nif	436	2	0.00458716	0.666667	0.00911162
BUB1-BUB3 complex	2	2													91	2	2	1	1	1
CAK-ERCC2 complex	4	2																			alignments/alignment_1.nif	436	2	0.00458716	0.5	0.00909091
CAND1-CUL1-RBX1 complex	3	2	alignments/core_33_final.nif	58	2	0.0344828	1	0.0666667													alignments/alignment_1.nif	436	2	0.00458716	0.666667	0.00911162
CAND1-CUL2-RBX1 complex	3	2	alignments/core_33_final.nif	58	2	0.0344828	1	0.0666667													alignments/alignment_1.nif	436	1	0.00229358	0.333333	0.00455581
CAND1-CUL4A-RBX1 complex	3	2	alignments/core_259_final.nif	9	1	0.111111	0.5	0.181818													alignments/alignment_1.nif	436	1	0.00229358	0.333333	0.00455581
CASK-LIN7C-APBA1 complex	3	2	alignments/core_97_final.nif	7	1	0.142857	0.5	0.222222													alignments/alignment_28.nif	2	2	1	0.666667	0.8
CBP-RARA-RXRA-DNA complex, ligand stimulated	3	2	alignments/core_212_final.nif	93	1	0.0107527	0.5	0.0210526							13	3	1	0.333333	0.5	0.4	alignments/alignment_106.nif	2	1	0.5	0.333333	0.4
CDC2-CCNA2-CDK2 complex	3	2	alignments/core_376_final.nif	61	2	0.0327869	1	0.0634921	alignments/31.sif	12	1	0.0833333	0.5	0.142857	48	2	1	0.5	0.5	0.5	alignments/alignment_1.nif	436	3	0.00688073	1	0.0136674
CDC37-HSP90AA1-HSP90AB1-MAP3K11 complex	4	2																			alignments/alignment_1.nif	436	2	0.00458716	0.5	0.00909091
CDC7-DBF7 complex	2	2																			alignments/alignment_2.nif	9	1	0.111111	0.5	0.181818
CDK2-CCNA2 complex	2	2	alignments/core_376_final.nif	61	2	0.0327869	1	0.0634921	alignments/31.sif	12	1	0.0833333	0.5	0.142857	48	2	1	0.5	0.5	0.5	alignments/alignment_1.nif	436	2	0.00458716	1	0.00913242
CDK8-CyclinC-Mediator complex	2	2	alignments/core_346_final.nif	24	1	0.0416667	0.5	0.0769231
CDK8-MED6-PARP1 complex	3	2	alignments/core_346_final.nif	24	1	0.0416667	0.5	0.0769231													alignments/alignment_39.nif	4	1	0.25	0.333333	0.285714
Cell division cycle complex (CDC27, CDC16, ANAPC7)	3	2	alignments/core_46_final.nif	6	1	0.166667	0.5	0.25													alignments/alignment_1.nif	436	1	0.00229358	0.333333	0.00455581
Checkpoint 9-1-1 complex	3	2	alignments/core_95_final.nif	7	1	0.142857	0.5	0.222222
CIN85-CBL-SH3GL2-EGFR complex, EGF stimulated	4	2	alignments/core_270_final.nif	7	1	0.142857	0.5	0.222222	alignments/16.sif	9	1	0.111111	0.5	0.181818							alignments/alignment_1.nif	436	2	0.00458716	0.5	0.00909091
Class C VPS/HOPS complex	6	2	alignments/core_128_final.nif	7	1	0.142857	0.5	0.222222													alignments/alignment_4.nif	8	2	0.25	0.333333	0.285714
Cofilin-actin-CAP1 complex	3	2	alignments/core_440_final.nif	12	1	0.0833333	0.5	0.142857	alignments/42.sif	6	1	0.166667	0.5	0.25							alignments/alignment_12.nif	2	1	0.5	0.333333	0.4
COG1-COG8-COG5-COG6-COG7 subcomplex	5	2	alignments/core_0_final.nif	5	2	0.4	1	0.571429													alignments/alignment_26.nif	6	3	0.5	0.6	0.545455
COG5-COG6-COG7 subcomplex	3	2	alignments/core_0_final.nif	5	2	0.4	1	0.571429													alignments/alignment_26.nif	6	2	0.333333	0.666667	0.444444
Condensin I complex	5	2																			alignments/alignment_81.nif	2	2	1	0.4	0.571429
Condensin I-PARP-1-XRCC1 complex	7	2																			alignments/alignment_81.nif	2	2	1	0.285714	0.444444
CoREST-HDAC complex	7	2	alignments/core_446_final.nif	11	2	0.181818	1	0.307692	alignments/36.sif	10	1	0.1	0.5	0.166667							alignments/alignment_1.nif	436	2	0.00458716	0.285714	0.00902935
CPSF6-ITCH-NUDT21-POLR2A complex	4	2													18	3	2	0.666667	1	0.8
CREBBP-SMAD2 hexameric complex	2	2	alignments/core_440_final.nif	12	1	0.0833333	0.5	0.142857	alignments/36.sif	10	1	0.1	0.5	0.166667							alignments/alignment_1.nif	436	2	0.00458716	1	0.00913242
CREBBP-SMAD3 hexameric complex	2	2	alignments/core_395_final.nif	7	1	0.142857	0.5	0.222222	alignments/38.sif	8	1	0.125	0.5	0.2							alignments/alignment_1.nif	436	2	0.00458716	1	0.00913242
CRK-BCAR1-DOCK1 complex	3	2																			alignments/alignment_1.nif	436	3	0.00688073	1	0.0136674
CRM1-RAN-PHAX-CBC complex (cap binding complex)	5	2	alignments/core_268_final.nif	7	1	0.142857	0.5	0.222222													alignments/alignment_99.nif	2	2	1	0.4	0.571429
CTCF-nucleophosmin complex	2	2	alignments/core_149_final.nif	18	1	0.0555556	0.5	0.1
CTF18-CTF8-DCC1-RFC3 complex	4	2	alignments/core_346_final.nif	24	1	0.0416667	0.5	0.0769231													alignments/alignment_1.nif	436	1	0.00229358	0.25	0.00454545
CTFC-TAF1 complex	2	2	alignments/core_212_final.nif	93	1	0.0107527	0.5	0.0210526
CTLH complex	5	2
DAXX-Axin-p53-HIPK2 complex	4	2																			alignments/alignment_1.nif	436	2	0.00458716	0.5	0.00909091
DAXX-DNMT1-DMAP1 complex	3	2																			alignments/alignment_1.nif	436	1	0.00229358	0.333333	0.00455581
DCS complex (PTBP1, PTBP2, HNRPH1, HNRPF)	4	2																			alignments/alignment_54.nif	2	1	0.5	0.25	0.333333
DNA polymerase alpha-primase complex	4	2																			alignments/alignment_82.nif	2	2	1	0.5	0.666667
DNA-PK-Ku-eIF2-NF90-NF45 complex	8	2	alignments/core_19_final.nif	7	2	0.285714	1	0.444444													alignments/alignment_100.nif	2	1	0.5	0.125	0.2
E2F1-p107-cyclinA complex	3	2	alignments/core_33_final.nif	58	1	0.0172414	0.5	0.0333333													alignments/alignment_1.nif	436	3	0.00688073	1	0.0136674
E2F4-p107-cyclinE complex	3	2	alignments/core_66_final.nif	6	1	0.166667	0.5	0.25							42	2	1	0.5	0.5	0.5	alignments/alignment_1.nif	436	3	0.00688073	1	0.0136674
E2F4-p130 complex	2	2	alignments/core_66_final.nif	6	1	0.166667	0.5	0.25							42	2	1	0.5	0.5	0.5	alignments/alignment_1.nif	436	1	0.00229358	0.5	0.00456621
Ecsit complex (ECSIT, MT-CO2, GAPDH, TRAF6, NDUFAF1)	5	2	alignments/core_81_final.nif	5	1	0.2	0.5	0.285714													alignments/alignment_12.nif	2	1	0.5	0.2	0.285714
Ecsit complex (ECSIT, MT-CO2, NDUFA1, MT-ND1, TRAF6, NDUFAF1)	6	2	alignments/core_81_final.nif	5	1	0.2	0.5	0.285714													alignments/alignment_43.nif	3	1	0.333333	0.166667	0.222222
Ecsit complex (ECSIT, NDUFS3, TOM20)	3	2	alignments/core_81_final.nif	5	1	0.2	0.5	0.285714	alignments/45.sif	5	1	0.2	0.5	0.285714
Ectodermin-SMAD4 complex	2	2	alignments/core_395_final.nif	7	1	0.142857	0.5	0.222222													alignments/alignment_1.nif	436	1	0.00229358	0.5	0.00456621
EED-EZH polycomb complex	2	2	alignments/core_115_final.nif	8	1	0.125	0.5	0.2													alignments/alignment_1.nif	436	2	0.00458716	1	0.00913242
EED-EZH-YY1 polycomb complex	3	2	alignments/core_115_final.nif	8	1	0.125	0.5	0.2													alignments/alignment_1.nif	436	2	0.00458716	0.666667	0.00911162
EGFR-CBL-GRB2 complex	3	2	alignments/core_270_final.nif	7	1	0.142857	0.5	0.222222	alignments/16.sif	9	1	0.111111	0.5	0.181818							alignments/alignment_1.nif	436	2	0.00458716	0.666667	0.00911162
EGFR-containing signaling complex	4	2	alignments/core_401_final.nif	8	1	0.125	0.5	0.2	alignments/16.sif	9	2	0.222222	1	0.363636
eIF4AIII-Btz complex	2	2	alignments/core_58_final.nif	12	1	0.0833333	0.5	0.142857
ELMO1-DOCK1 complex	2	2																			alignments/alignment_1.nif	436	1	0.00229358	0.5	0.00456621
ELMO1-DOCK1-CRKII complex	3	2																			alignments/alignment_1.nif	436	2	0.00458716	0.666667	0.00911162
ELMO1-DOCK2 complex	2	2
Elongator holo complex	4	2	alignments/core_445_final.nif	7	1	0.142857	0.5	0.222222
Emerin-actin-NMI-(alphaII)spectrin complex	4	2	alignments/core_440_final.nif	12	1	0.0833333	0.5	0.142857	alignments/42.sif	6	1	0.166667	0.5	0.25	56	2	1	0.5	0.5	0.5	alignments/alignment_12.nif	2	1	0.5	0.25	0.333333
ER-alpha-GRIP1-c-Jun complex	3	2	alignments/core_395_final.nif	7	1	0.142857	0.5	0.222222	alignments/5.sif	10	1	0.1	0.5	0.166667							alignments/alignment_1.nif	436	1	0.00229358	0.333333	0.00455581
ERCC2/CAK complex	4	2																			alignments/alignment_1.nif	436	2	0.00458716	0.5	0.00909091
ESCRT-II complex	3	2													87	3	2	0.666667	1	0.8
ETS2-SMARCA4-INI1 complex	3	2	alignments/core_218_final.nif	5	1	0.2	0.5	0.285714	alignments/19.sif	8	1	0.125	0.5	0.2							alignments/alignment_6.nif	12	2	0.166667	0.666667	0.266667
EXO1-MLH1-PCNA complex	3	2	alignments/core_364_final.nif	9	1	0.111111	0.5	0.181818	alignments/28.sif	10	1	0.1	0.5	0.166667	56	2	1	0.5	0.5	0.5	alignments/alignment_1.nif	436	3	0.00688073	1	0.0136674
FACT complex	2	2
FACT-NEK9 complex	3	2
FE65-TSHZ3-HDAC1 complex	3	2	alignments/core_395_final.nif	7	1	0.142857	0.5	0.222222	alignments/36.sif	10	1	0.1	0.5	0.166667							alignments/alignment_1.nif	436	1	0.00229358	0.333333	0.00455581
FGFR2-c-Cbl-Lyn-Fyn complex	4	2	alignments/core_270_final.nif	7	1	0.142857	0.5	0.222222													alignments/alignment_1.nif	436	2	0.00458716	0.5	0.00909091
GINS complex	4	2													76	2	2	1	1	1
GIPC1-LHCGR complex	2	2
Guanylyl cyclase, soluble (GUCY1A2, GUCY1B3)	2	2
Guanylyl cyclase, soluble (GUCY1A3, GUCY1B3)	2	2
hASC-1 complex	4	2	alignments/core_395_final.nif	7	1	0.142857	0.5	0.222222
HERP1/HEY2-NCOR-SIN3A complex	4	2	alignments/core_395_final.nif	7	1	0.142857	0.5	0.222222	alignments/43.sif	6	1	0.166667	0.5	0.25	22	3	1	0.333333	0.5	0.4	alignments/alignment_1.nif	436	2	0.00458716	0.5	0.00909091
Heterotrimeric SKP1-CUL1-ROC1 complex	3	2	alignments/core_33_final.nif	58	2	0.0344828	1	0.0666667													alignments/alignment_1.nif	436	3	0.00688073	1	0.0136674
hNURF complex	4	2	alignments/core_116_final.nif	10	1	0.1	0.5	0.166667													alignments/alignment_1.nif	436	2	0.00458716	0.5	0.00909091
hRAD51C-hXRCC3 complex	2	2	alignments/core_212_final.nif	93	1	0.0107527	0.5	0.0210526
hs4 enhancer complex (faster migrating complex)	5	2	alignments/core_395_final.nif	7	1	0.142857	0.5	0.222222	alignments/33.sif	10	1	0.1	0.5	0.166667							alignments/alignment_1.nif	436	3	0.00688073	0.6	0.0136054
HuCHRAC complex	4	2																			alignments/alignment_59.nif	2	2	1	0.5	0.666667
IKB(alpha)-RELA-cREL complex	3	2	alignments/core_395_final.nif	7	1	0.142857	0.5	0.222222	alignments/31.sif	12	2	0.166667	1	0.285714							alignments/alignment_1.nif	436	3	0.00688073	1	0.0136674
IKB(beta)-RELA-cREL complex	3	2	alignments/core_395_final.nif	7	1	0.142857	0.5	0.222222	alignments/31.sif	12	2	0.166667	1	0.285714							alignments/alignment_1.nif	436	2	0.00458716	0.666667	0.00911162
IKB(epsilon)-RELA-cREL complex	3	2	alignments/core_395_final.nif	7	1	0.142857	0.5	0.222222	alignments/31.sif	12	2	0.166667	1	0.285714							alignments/alignment_1.nif	436	2	0.00458716	0.666667	0.00911162
ILK-PARVB-ARHGEF6 complex	3	2
IPO13-RAN-EIF1AX complex	3	2	alignments/core_58_final.nif	12	1	0.0833333	0.5	0.142857													alignments/alignment_1.nif	436	1	0.00229358	0.333333	0.00455581
ITAGV-ITGB3-F11R complex	3	2																			alignments/alignment_41.nif	3	2	0.666667	0.666667	0.666667
ITGA2b-ITGB3-TLN1 complex	3	2																			alignments/alignment_41.nif	3	2	0.666667	0.666667	0.666667
ITGA3-ITGB1 complex	2	2																			alignments/alignment_34.nif	2	1	0.5	0.5	0.5
ITGA3-ITGB1-BSG complex	3	2																			alignments/alignment_34.nif	2	1	0.5	0.333333	0.4
ITGA3-ITGB1-CD151 complex	3	2																			alignments/alignment_34.nif	2	1	0.5	0.333333	0.4
ITGA3-ITGB1-THBS1 complex	3	2																			alignments/alignment_34.nif	2	1	0.5	0.333333	0.4
ITGA4-ITGB1-CD63 complex	3	2																			alignments/alignment_34.nif	2	1	0.5	0.333333	0.4
ITGA5-ITGB1-ADAM15 complex	3	2																			alignments/alignment_34.nif	2	1	0.5	0.333333	0.4
ITGA5-ITGB1-CAL4A3 complex	3	2																			alignments/alignment_34.nif	2	1	0.5	0.333333	0.4
ITGA5-ITGB1-FN-1-NOV complex	4	2																			alignments/alignment_34.nif	2	1	0.5	0.25	0.333333
ITGA5-ITGB1-FN1-TGM2 complex	4	2																			alignments/alignment_34.nif	2	1	0.5	0.25	0.333333
ITGA5-ITGB1-SPP1 complex	3	2																			alignments/alignment_34.nif	2	1	0.5	0.333333	0.4
ITGA5-ITGB3-COL6A3 complex	3	2																			alignments/alignment_41.nif	3	1	0.333333	0.333333	0.333333
ITGA5-ITGB4 complex	2	2																			alignments/alignment_34.nif	2	1	0.5	0.5	0.5
ITGA6-ITGB1 complex	2	2																			alignments/alignment_34.nif	2	1	0.5	0.5	0.5
ITGA6-ITGB1-CD151 complex	3	2																			alignments/alignment_34.nif	2	1	0.5	0.333333	0.4
ITGA6-ITGB1-CYR61 complex	3	2																			alignments/alignment_34.nif	2	1	0.5	0.333333	0.4
ITGA6-ITGB4-LAMA5 complex	3	2
ITGA6-ITGB4-SHC1-GRB2 complex	4	2	alignments/core_401_final.nif	8	1	0.125	0.5	0.2													alignments/alignment_1.nif	436	2	0.00458716	0.5	0.00909091
ITGA7-ITGB1-CD151 complex	3	2																			alignments/alignment_34.nif	2	1	0.5	0.333333	0.4
ITGA7-ITGB1-CD9 complex	3	2																			alignments/alignment_34.nif	2	1	0.5	0.333333	0.4
ITGA7-ITGB1-ITGB1BP3 complex	3	2																			alignments/alignment_34.nif	2	1	0.5	0.333333	0.4
ITGA8-ITGB1 complex	2	2	alignments/core_449_final.nif	8	1	0.125	0.5	0.2													alignments/alignment_34.nif	2	1	0.5	0.5	0.5
ITGAM-ITGB2-CD11 complex	3	2
ITGAV-ITGB1 complex	2	2																			alignments/alignment_34.nif	2	1	0.5	0.5	0.5
ITGAV-ITGB1-SPP1 complex	3	2																			alignments/alignment_34.nif	2	1	0.5	0.333333	0.4
ITGAV-ITGB3 complex	2	2																			alignments/alignment_41.nif	3	2	0.666667	1	0.8
ITGAV-ITGB3-ADAM15 complex	3	2																			alignments/alignment_41.nif	3	2	0.666667	0.666667	0.666667
ITGAV-ITGB3-ADAM23 complex	3	2																			alignments/alignment_41.nif	3	2	0.666667	0.666667	0.666667
ITGAV-ITGB3-CD47-FCER2 complex	4	2																			alignments/alignment_41.nif	3	2	0.666667	0.5	0.571429
ITGAV-ITGB3-LAMA4 complex	3	2																			alignments/alignment_41.nif	3	2	0.666667	0.666667	0.666667
ITGAV-ITGB3-NOV complex	3	2																			alignments/alignment_41.nif	3	2	0.666667	0.666667	0.666667
ITGAV-ITGB3-PPAP2b complex	3	2																			alignments/alignment_41.nif	3	2	0.666667	0.666667	0.666667
ITGAV-ITGB3-PXN-PTK2b complex	4	2																			alignments/alignment_41.nif	3	2	0.666667	0.5	0.571429
ITGAV-ITGB3-SLC3A2 complex	3	2																			alignments/alignment_41.nif	3	2	0.666667	0.666667	0.666667
ITGAV-ITGB3-SPP1 complex	3	2																			alignments/alignment_41.nif	3	2	0.666667	0.666667	0.666667
ITGAV-ITGB3-THBS1 complex	3	2																			alignments/alignment_41.nif	3	2	0.666667	0.666667	0.666667
ITGB3-ITGAV-CD47 complex	3	2																			alignments/alignment_41.nif	3	2	0.666667	0.666667	0.666667
ITGB3-ITGAV-VTN complex	3	2																			alignments/alignment_41.nif	3	2	0.666667	0.666667	0.666667
JUN-TCF4-CTNNB1 complex	3	2	alignments/core_395_final.nif	7	1	0.142857	0.5	0.222222	alignments/5.sif	10	1	0.1	0.5	0.166667	24	3	1	0.333333	0.5	0.4	alignments/alignment_1.nif	436	2	0.00458716	0.666667	0.00911162
JUND-FOSB-SMAD3-SMAD4 complex	4	2	alignments/core_395_final.nif	7	2	0.285714	1	0.444444	alignments/38.sif	8	1	0.125	0.5	0.2							alignments/alignment_1.nif	436	2	0.00458716	0.5	0.00909091
Kinase maturation complex 2	8	2	alignments/core_200_final.nif	12	1	0.0833333	0.5	0.142857													alignments/alignment_1.nif	436	4	0.00917431	0.5	0.018018
LATS1-HTRA2-BIRC4 complex	3	2																			alignments/alignment_1.nif	436	2	0.00458716	0.666667	0.00911162
LIG1-9-1-1 complex	4	2	alignments/core_95_final.nif	7	1	0.142857	0.5	0.222222
LLGL1-PAR-6B-PRKCI complex	3	2																			alignments/alignment_1.nif	436	2	0.00458716	0.666667	0.00911162
LLGL2-PAR-6B-PRKCI complex	3	2																			alignments/alignment_1.nif	436	2	0.00458716	0.666667	0.00911162
MAD1L1-MAD2L1 complex	2	2	alignments/core_46_final.nif	6	1	0.166667	0.5	0.25													alignments/alignment_46.nif	3	1	0.333333	0.5	0.4
MBD1-Suv39h1-HP1 complex	3	2																			alignments/alignment_1.nif	436	2	0.00458716	0.666667	0.00911162
MDC1-MRN-ATM-FANCD2 complex	6	2																			alignments/alignment_1.nif	436	4	0.00917431	0.666667	0.0180995
MeCP2-SIN3A-HDAC complex	4	2	alignments/core_446_final.nif	11	2	0.181818	1	0.307692	alignments/36.sif	10	1	0.1	0.5	0.166667							alignments/alignment_1.nif	436	3	0.00688073	0.75	0.0136364
Membrane protein complex (VCP, UFD1L, SEC61B)	3	2													52	2	1	0.5	0.5	0.5
Microprocessor complex	2	2													73	2	2	1	1	1
MIRO2-Milton complex	2	2													19	3	2	0.666667	1	0.8
Mitotic checkpoint complex (MCC)	4	2	alignments/core_46_final.nif	6	1	0.166667	0.5	0.25							91	2	1	0.5	0.5	0.5	alignments/alignment_46.nif	3	3	1	0.75	0.857143
MKK4-ARRB2-ASK1 complex	3	2	alignments/core_360_final.nif	12	1	0.0833333	0.5	0.142857													alignments/alignment_1.nif	436	2	0.00458716	0.666667	0.00911162
MLL-HCF complex	7	2	alignments/core_128_final.nif	7	1	0.142857	0.5	0.222222													alignments/alignment_32.nif	2	1	0.5	0.142857	0.222222
MR-UBC9-SRC1 complex	3	2
MRN-TRRAP complex (MRE11A-RAD50-NBN-TRRAP complex)	4	2																			alignments/alignment_53.nif	2	1	0.5	0.25	0.333333
MSH2-MSH6-PMS1-MLH1 complex	4	2	alignments/core_364_final.nif	9	1	0.111111	0.5	0.181818	alignments/27.sif	10	2	0.2	1	0.333333	56	2	1	0.5	0.5	0.5	alignments/alignment_1.nif	436	3	0.00688073	0.75	0.0136364
MSH2/6-BLM-p53-RAD51 complex	5	2	alignments/core_212_final.nif	93	2	0.0215054	1	0.0421053	alignments/27.sif	10	1	0.1	0.5	0.166667							alignments/alignment_1.nif	436	3	0.00688073	0.6	0.0136054
mSin3A-HDAC1-HDAC2 complex	3	2	alignments/core_446_final.nif	11	2	0.181818	1	0.307692	alignments/36.sif	10	1	0.1	0.5	0.166667							alignments/alignment_1.nif	436	3	0.00688073	1	0.0136674
mTOR-RAPTOR complex	3	2	alignments/core_345_final.nif	14	1	0.0714286	0.5	0.125													alignments/alignment_1.nif	436	1	0.00229358	0.333333	0.00455581
mTOR-RICTOR complex	3	2	alignments/core_345_final.nif	14	1	0.0714286	0.5	0.125													alignments/alignment_1.nif	436	2	0.00458716	0.666667	0.00911162
mTOR-signaling complex (FRAP1/mTOR, GBL, RAPTOR)	3	2	alignments/core_345_final.nif	14	1	0.0714286	0.5	0.125													alignments/alignment_1.nif	436	1	0.00229358	0.333333	0.00455581
mTORC1 complex (mTOR/FRAP1, LST8, RAPTOR)	3	2	alignments/core_345_final.nif	14	1	0.0714286	0.5	0.125													alignments/alignment_1.nif	436	1	0.00229358	0.333333	0.00455581
mTORC2 complex (mTOR/FRAP1, LST8, mAVO3/RICTOR, SIN1)	4	2	alignments/core_345_final.nif	14	1	0.0714286	0.5	0.125													alignments/alignment_1.nif	436	2	0.00458716	0.5	0.00909091
mTORC2 complex (mTOR/FRAP1, LST8, mAVO3/RICTOR)	3	2	alignments/core_345_final.nif	14	1	0.0714286	0.5	0.125													alignments/alignment_1.nif	436	2	0.00458716	0.666667	0.00911162
Multiprotein complex (monoubiquitination)	4	2	alignments/core_401_final.nif	8	1	0.125	0.5	0.2	alignments/16.sif	9	1	0.111111	0.5	0.181818							alignments/alignment_1.nif	436	2	0.00458716	0.5	0.00909091
Multiprotein complex (mRNA turnover)	5	2
MUS81-CDS1 complex	2	2	alignments/core_163_final.nif	7	1	0.142857	0.5	0.222222
MutL-alpha complex	2	2	alignments/core_364_final.nif	9	1	0.111111	0.5	0.181818	alignments/28.sif	10	1	0.1	0.5	0.166667	56	2	1	0.5	0.5	0.5	alignments/alignment_1.nif	436	1	0.00229358	0.5	0.00456621
MYC-MAX complex	2	2	alignments/core_360_final.nif	12	1	0.0833333	0.5	0.142857							65	2	2	1	1	1	alignments/alignment_1.nif	436	2	0.00458716	1	0.00913242
MYC-MAX-BLOC1S1 complex	3	2	alignments/core_360_final.nif	12	1	0.0833333	0.5	0.142857							65	2	2	1	1	1	alignments/alignment_1.nif	436	2	0.00458716	0.666667	0.00911162
NCOR-SIN3-HDAC-HESX1 complex	6	2	alignments/core_446_final.nif	11	2	0.181818	1	0.307692	alignments/36.sif	10	1	0.1	0.5	0.166667							alignments/alignment_1.nif	436	3	0.00688073	0.5	0.0135747
Neddylin ligase (FBXO11, SKP1, CUL1, RBX1)	4	2	alignments/core_33_final.nif	58	2	0.0344828	1	0.0666667													alignments/alignment_1.nif	436	3	0.00688073	0.75	0.0136364
NFKB1-NFKB2-RELA-RELB complex	4	2	alignments/core_249_final.nif	7	1	0.142857	0.5	0.222222	alignments/31.sif	12	2	0.166667	1	0.285714							alignments/alignment_1.nif	436	4	0.00917431	1	0.0181818
NK-3-Groucho complex	7	2							alignments/43.sif	6	1	0.166667	0.5	0.25	22	3	1	0.333333	0.5	0.4
NMI-POLR1B-RRN3 complex	3	2
Nogo-potassium channel complex	4	2	alignments/core_361_final.nif	7	1	0.142857	0.5	0.222222
Notch1-p56lck-PI3K complex	3	2	alignments/core_352_final.nif	9	1	0.111111	0.5	0.181818	alignments/16.sif	9	1	0.111111	0.5	0.181818							alignments/alignment_1.nif	436	2	0.00458716	0.666667	0.00911162
OGT-TRAK1-TRAK2 complex	3	2													19	3	1	0.333333	0.5	0.4
Oligosaccharyltransferase complex (Stt3A variant)	6	2
P-TEFb-SKP2 complex	3	2	alignments/core_364_final.nif	9	1	0.111111	0.5	0.181818													alignments/alignment_1.nif	436	3	0.00688073	1	0.0136674
p130Cas-ER-alpha-cSrc-kinase- PI3-kinase p85-subunit complex	4	2	alignments/core_352_final.nif	9	1	0.111111	0.5	0.181818	alignments/16.sif	9	1	0.111111	0.5	0.181818							alignments/alignment_1.nif	436	3	0.00688073	0.75	0.0136364
p50-p65 NF(kappa)B-SRC1 complex	3	2	alignments/core_395_final.nif	7	1	0.142857	0.5	0.222222	alignments/33.sif	10	1	0.1	0.5	0.166667							alignments/alignment_1.nif	436	2	0.00458716	0.666667	0.00911162
PCNA-DNA polymerase delta complex	5	2																			alignments/alignment_1.nif	436	3	0.00688073	0.6	0.0136054
PHAX-CBC complex (cap binding complex)	3	2	alignments/core_268_final.nif	7	1	0.142857	0.5	0.222222													alignments/alignment_99.nif	2	2	1	0.666667	0.8
PICK1-GRIP1-GLUR2 complex	3	2																			alignments/alignment_120.nif	2	1	0.5	0.333333	0.4
PINK1-MIRO2-Milton complex	3	2													19	3	2	0.666667	1	0.8
PLC-gamma-1-LAT-c-CBL complex, OKT3 stimulated	3	2	alignments/core_270_final.nif	7	1	0.142857	0.5	0.222222													alignments/alignment_1.nif	436	2	0.00458716	0.666667	0.00911162
PLC-gamma-1-SLP-76-SOS1-LAT complex	4	2	alignments/core_352_final.nif	9	1	0.111111	0.5	0.181818													alignments/alignment_1.nif	436	2	0.00458716	0.5	0.00909091
PML-SMAD2/3-SARA complex	4	2	alignments/core_395_final.nif	7	1	0.142857	0.5	0.222222	alignments/36.sif	10	2	0.2	1	0.333333							alignments/alignment_1.nif	436	3	0.00688073	0.75	0.0136364
POLR1B-RRN3 complex	2	2
Polyadenylation complex (CSTF1, CSTF2, CSTF3, SYMPK CPSF1, CPSF2, CPSF3)	7	2
Polycomb repressive complex	4	2																			alignments/alignment_8.nif	10	1	0.1	0.25	0.142857
POSH-AKT2 complex	2	2	alignments/core_131_final.nif	48	2	0.0416667	1	0.08													alignments/alignment_1.nif	436	1	0.00229358	0.5	0.00456621
POSH-MLK3 complex	2	2	alignments/core_131_final.nif	48	1	0.0208333	0.5	0.04
PPP2CA-PPP2R1A complex	2	2							alignments/42.sif	6	1	0.166667	0.5	0.25							alignments/alignment_15.nif	4	2	0.5	1	0.666667
PPP2CA-PPP2R1A-PPP2R3A complex	3	2							alignments/42.sif	6	1	0.166667	0.5	0.25							alignments/alignment_15.nif	4	2	0.5	0.666667	0.571429
PPP3CA-PPP3CA-RCAN1 complex	3	2
Pre-initiation complex (PIC)	3	2	alignments/core_440_final.nif	12	1	0.0833333	0.5	0.142857	alignments/42.sif	6	1	0.166667	0.5	0.25							alignments/alignment_12.nif	2	1	0.5	0.333333	0.4
Prefoldin	6	2	alignments/core_262_final.nif	25	2	0.08	1	0.148148													alignments/alignment_1.nif	436	1	0.00229358	0.166667	0.00452489
Prefoldin complex	6	2	alignments/core_262_final.nif	25	2	0.08	1	0.148148													alignments/alignment_1.nif	436	1	0.00229358	0.166667	0.00452489
Profilin 1 complex	6	2	alignments/core_131_final.nif	48	1	0.0208333	0.5	0.04	alignments/14.sif	15	1	0.0666667	0.5	0.117647
Prune-Gelsolin complex	2	2
PTF1-bHLH complex	2	2													24	3	1	0.333333	0.5	0.4
PTIP-DNA damage response complex	6	2													80	2	1	0.5	0.5	0.5	alignments/alignment_1.nif	436	4	0.00917431	0.666667	0.0180995
RAD51C-XRCC3 complex	2	2	alignments/core_212_final.nif	93	1	0.0107527	0.5	0.0210526													alignments/alignment_27.nif	3	2	0.666667	1	0.8
RAD52-ERCC4-ERCC1 complex	3	2													17	3	2	0.666667	1	0.8	alignments/alignment_117.nif	2	1	0.5	0.333333	0.4
RAD9-RAD1-HUS1-POLB complex	4	2	alignments/core_95_final.nif	7	1	0.142857	0.5	0.222222
RAF1-MAP2K1-YWHAE complex	3	2																			alignments/alignment_1.nif	436	3	0.00688073	1	0.0136674
RANBPM-Muskelin-TWA1-HSMpp8 complex	4	2
RAPTOR-mTOR complex	3	2	alignments/core_345_final.nif	14	1	0.0714286	0.5	0.125													alignments/alignment_1.nif	436	1	0.00229358	0.333333	0.00455581
Rb-tal-1-E2A-Lmo2-Ldb1 complex	5	2													24	3	1	0.333333	0.5	0.4	alignments/alignment_126.nif	2	2	1	0.4	0.571429
RB1-HDAC1-BRG1 complex	3	2	alignments/core_395_final.nif	7	1	0.142857	0.5	0.222222	alignments/36.sif	10	1	0.1	0.5	0.166667							alignments/alignment_6.nif	12	1	0.0833333	0.333333	0.133333
REL-MAP3K8-RELA-TNIP2-PAPOLA complex	5	2	alignments/core_395_final.nif	7	1	0.142857	0.5	0.222222	alignments/31.sif	12	2	0.166667	1	0.285714							alignments/alignment_1.nif	436	2	0.00458716	0.4	0.00907029
Respiratory chain complex I (incomplete intermediate), mitochondrial	11	2	alignments/core_19_final.nif	7	1	0.142857	0.5	0.222222
Respiratory chain complex I (lambda subunit) mitochondrial	16	2
RET-Rai complex	2	2	alignments/core_214_final.nif	21	2	0.0952381	1	0.173913
Retromer complex (SNX1, SNX2, VPS35, VPS29, VPS26B)	5	2
RFC core complex	3	2	alignments/core_346_final.nif	24	2	0.0833333	1	0.153846							82	2	2	1	1	1	alignments/alignment_1.nif	436	3	0.00688073	1	0.0136674
RFC2-RIalpha complex	3	2	alignments/core_346_final.nif	24	1	0.0416667	0.5	0.0769231							82	2	1	0.5	0.5	0.5	alignments/alignment_15.nif	4	1	0.25	0.333333	0.285714
RGS6-DNMT1-DMAP1 complex	3	2
RIN1-STAM2-EGFR complex, EGF stimulated	3	2	alignments/core_56_final.nif	7	1	0.142857	0.5	0.222222	alignments/16.sif	9	1	0.111111	0.5	0.181818							alignments/alignment_97.nif	3	1	0.333333	0.333333	0.333333
RNA-induced silencing complex, RISC	4	2													78	2	1	0.5	0.5	0.5	alignments/alignment_101.nif	2	2	1	0.5	0.666667
RNF11-SMURF2-STAMBP complex	3	2	alignments/core_56_final.nif	7	1	0.142857	0.5	0.222222													alignments/alignment_97.nif	3	1	0.333333	0.333333	0.333333
RPAP1-RPB2-RPB3 complex	3	2	alignments/core_30_final.nif	11	2	0.181818	1	0.307692							58	2	1	0.5	0.5	0.5
Sam68-p85 P13K-IRS-1-IR signaling complex	4	2	alignments/core_352_final.nif	9	1	0.111111	0.5	0.181818	alignments/16.sif	9	1	0.111111	0.5	0.181818							alignments/alignment_1.nif	436	4	0.00917431	1	0.0181818
SCAMP1-SCAMP2 complex	2	2	alignments/core_163_final.nif	7	2	0.285714	1	0.444444
SCAMP1-SCAMP2-SCAMP3 complex	3	2	alignments/core_163_final.nif	7	2	0.285714	1	0.444444
SCF subcomplex (WEE1, SKP2, BTRC)	3	2	alignments/core_33_final.nif	58	1	0.0172414	0.5	0.0333333													alignments/alignment_1.nif	436	2	0.00458716	0.666667	0.00911162
Set1A complex	6	2	alignments/core_128_final.nif	7	1	0.142857	0.5	0.222222
Set1B complex	6	2	alignments/core_128_final.nif	7	1	0.142857	0.5	0.222222
SH3KBP1-CBLB-EGFR complex	3	2	alignments/core_401_final.nif	8	1	0.125	0.5	0.2	alignments/16.sif	9	1	0.111111	0.5	0.181818							alignments/alignment_1.nif	436	2	0.00458716	0.666667	0.00911162
SHARP-CtBP1-CtIP complex	3	2	alignments/core_212_final.nif	93	1	0.0107527	0.5	0.0210526	alignments/10.sif	13	1	0.0769231	0.5	0.133333
SHARP-CtBP1-CtIP-RBP-Jkappa corepressor complex	4	2	alignments/core_212_final.nif	93	1	0.0107527	0.5	0.0210526	alignments/10.sif	13	1	0.0769231	0.5	0.133333							alignments/alignment_1.nif	436	1	0.00229358	0.25	0.00454545
SHC3-GAB1 complex	2	2	alignments/core_214_final.nif	21	2	0.0952381	1	0.173913													alignments/alignment_1.nif	436	1	0.00229358	0.5	0.00456621
SKI complex	3	2
SKI-SMAD2-SMAD4 pentameric complex	3	2	alignments/core_395_final.nif	7	1	0.142857	0.5	0.222222	alignments/36.sif	10	1	0.1	0.5	0.166667							alignments/alignment_1.nif	436	2	0.00458716	0.666667	0.00911162
SKI-SMAD3-SMAD4 pentameric complex	3	2	alignments/core_395_final.nif	7	2	0.285714	1	0.444444	alignments/38.sif	8	1	0.125	0.5	0.2							alignments/alignment_1.nif	436	2	0.00458716	0.666667	0.00911162
SLP-76-Cbl-Grb2-Shc complex, Fc receptor gamma-R1 stimulated	4	2	alignments/core_270_final.nif	7	1	0.142857	0.5	0.222222													alignments/alignment_1.nif	436	3	0.00688073	0.75	0.0136364
SLP-76-PLC-gamma-1-ITK complex, alpha-TCR stimulated	3	2	alignments/core_249_final.nif	7	1	0.142857	0.5	0.222222	alignments/18.sif	11	1	0.0909091	0.5	0.153846							alignments/alignment_1.nif	436	2	0.00458716	0.666667	0.00911162
SMAD1-CBP complex	2	2	alignments/core_309_final.nif	9	1	0.111111	0.5	0.181818	alignments/36.sif	10	1	0.1	0.5	0.166667							alignments/alignment_1.nif	436	2	0.00458716	1	0.00913242
SMAD1-P300 complex	2	2	alignments/core_309_final.nif	9	1	0.111111	0.5	0.181818	alignments/36.sif	10	1	0.1	0.5	0.166667							alignments/alignment_1.nif	436	2	0.00458716	1	0.00913242
SMAD2-SMAD4-FAST1 complex	3	2	alignments/core_395_final.nif	7	1	0.142857	0.5	0.222222	alignments/36.sif	10	1	0.1	0.5	0.166667							alignments/alignment_1.nif	436	2	0.00458716	0.666667	0.00911162
SMAD3-cSKI-SIN3A-HDAC1 complex	4	2	alignments/core_395_final.nif	7	2	0.285714	1	0.444444	alignments/36.sif	10	2	0.2	1	0.333333							alignments/alignment_1.nif	436	3	0.00688073	0.75	0.0136364
SMAD3-HEF1-APC10-CDH1 complex	4	2	alignments/core_395_final.nif	7	1	0.142857	0.5	0.222222	alignments/38.sif	8	1	0.125	0.5	0.2							alignments/alignment_1.nif	436	2	0.00458716	0.5	0.00909091
SMAD3-SMAD4-cSKI, TGF(beta)-dependent	3	2	alignments/core_395_final.nif	7	2	0.285714	1	0.444444	alignments/38.sif	8	1	0.125	0.5	0.2							alignments/alignment_1.nif	436	2	0.00458716	0.666667	0.00911162
SMAD3-SMAD4-FOXO1 complex	3	2	alignments/core_395_final.nif	7	2	0.285714	1	0.444444	alignments/38.sif	8	1	0.125	0.5	0.2							alignments/alignment_1.nif	436	2	0.00458716	0.666667	0.00911162
SMAD3-SMAD4-FOXO3 complex	3	2	alignments/core_395_final.nif	7	2	0.285714	1	0.444444	alignments/38.sif	8	1	0.125	0.5	0.2							alignments/alignment_1.nif	436	2	0.00458716	0.666667	0.00911162
SMC1-SMC3 complex	2	2	alignments/core_212_final.nif	93	1	0.0107527	0.5	0.0210526													alignments/alignment_20.nif	4	2	0.5	1	0.666667
SMN complex (GEMIN2,5, SMN)	3	2	alignments/core_110_final.nif	35	1	0.0285714	0.5	0.0540541							60	2	1	0.5	0.5	0.5	alignments/alignment_83.nif	3	2	0.666667	0.666667	0.666667
SMN complex (GEMIN5,4,3), SMN-independent intermediate	3	2	alignments/core_110_final.nif	35	1	0.0285714	0.5	0.0540541							60	2	1	0.5	0.5	0.5
SMRT core complex	3	2	alignments/core_212_final.nif	93	1	0.0107527	0.5	0.0210526													alignments/alignment_1.nif	436	2	0.00458716	0.666667	0.00911162
SMURF2-SMAD3-SnoN complex, TGF(beta)-dependent	3	2	alignments/core_395_final.nif	7	1	0.142857	0.5	0.222222	alignments/38.sif	8	1	0.125	0.5	0.2							alignments/alignment_1.nif	436	2	0.00458716	0.666667	0.00911162
SNAPc (small nuclear RNA-activating protein) complex	5	2
SNARE complex (RINT1, ZW10, p31)	3	2
SNARE complex (SNAP25, VAMP3, VAMP2, NAPB, STX13)	5	2							alignments/39.sif	7	1	0.142857	0.5	0.222222	30	3	1	0.333333	0.5	0.4	alignments/alignment_122.nif	3	2	0.666667	0.4	0.5
SNARE complex (STX1A, SNAP29)	2	2							alignments/39.sif	7	1	0.142857	0.5	0.222222	43	2	2	1	1	1	alignments/alignment_1.nif	436	1	0.00229358	0.5	0.00456621
SNARE complex (VAMP3, STX6, VTI1A)	3	2																			alignments/alignment_122.nif	3	1	0.333333	0.333333	0.333333
SNARE complex (VAMP4, STX6, STX16, VTI1a, VTI1b)	5	2																			alignments/alignment_130.nif	2	1	0.5	0.2	0.285714
snRNP-free U1A (SF-A) complex	4	2	alignments/core_446_final.nif	11	1	0.0909091	0.5	0.153846													alignments/alignment_54.nif	2	1	0.5	0.25	0.333333
SRm160/300 complex	5	2	alignments/core_110_final.nif	35	1	0.0285714	0.5	0.0540541
STAGA core complex (SPT3-TAF9-GCN5 acetyltransferase complex)	3	2	alignments/core_21_final.nif	19	2	0.105263	1	0.190476													alignments/alignment_53.nif	2	1	0.5	0.333333	0.4
SUA1-UBA2 complex	2	2	alignments/core_100_final.nif	5	2	0.4	1	0.571429													alignments/alignment_16.nif	2	2	1	1	1
Succinyl-CoA synthetase, ADP-forming	2	2
Succinyl-CoA synthetase, GDP-forming	2	2
SUMO1-SUA1-UBA2 complex	3	2	alignments/core_100_final.nif	5	2	0.4	1	0.571429													alignments/alignment_16.nif	2	2	1	0.666667	0.8
SWI/SNF chromatin-remodeling complex	5	2	alignments/core_218_final.nif	5	1	0.2	0.5	0.285714	alignments/32.sif	8	1	0.125	0.5	0.2							alignments/alignment_1.nif	436	2	0.00458716	0.4	0.00907029
TBP-TAF complex	4	2	alignments/core_21_final.nif	19	1	0.0526316	0.5	0.0952381	alignments/5.sif	10	1	0.1	0.5	0.166667							alignments/alignment_1.nif	436	1	0.00229358	0.25	0.00454545
TCF4-CTNNB1-CREBBP complex	3	2													24	3	1	0.333333	0.5	0.4	alignments/alignment_1.nif	436	2	0.00458716	0.666667	0.00911162
TCF4-CTNNB1-EP300 complex	3	2													24	3	1	0.333333	0.5	0.4	alignments/alignment_1.nif	436	2	0.00458716	0.666667	0.00911162
Ternary COG subcomplex	3	2	alignments/core_0_final.nif	5	2	0.4	1	0.571429													alignments/alignment_26.nif	6	2	0.333333	0.666667	0.444444
Ternary complex (LRRC7, CAMK2a, ACTN4)	3	2
Tetrameric COG subcomplex	4	2	alignments/core_0_final.nif	5	2	0.4	1	0.571429													alignments/alignment_26.nif	6	2	0.333333	0.5	0.4
TFIIA complex	2	2	alignments/core_21_final.nif	19	2	0.105263	1	0.190476	alignments/44.sif	6	2	0.333333	1	0.5	71	2	2	1	1	1	alignments/alignment_1.nif	436	2	0.00458716	1	0.00913242
TFIIA-TRF2 complex	3	2	alignments/core_21_final.nif	19	2	0.105263	1	0.190476	alignments/44.sif	6	2	0.333333	1	0.5	71	2	2	1	1	1	alignments/alignment_1.nif	436	2	0.00458716	0.666667	0.00911162
TFIID subcomplex	5	2	alignments/core_21_final.nif	19	1	0.0526316	0.5	0.0952381	alignments/5.sif	10	1	0.1	0.5	0.166667							alignments/alignment_1.nif	436	5	0.0114679	1	0.0226757
TFIIE complex	2	2	alignments/core_21_final.nif	19	1	0.0526316	0.5	0.0952381													alignments/alignment_104.nif	2	2	1	1	1
TGF-beta receptor I-Axin-SMAD3 complex	3	2	alignments/core_309_final.nif	9	2	0.222222	1	0.363636	alignments/38.sif	8	1	0.125	0.5	0.2	35	2	1	0.5	0.5	0.5	alignments/alignment_1.nif	436	3	0.00688073	1	0.0136674
TGF-beta receptor-SMAD3 complex	3	2	alignments/core_309_final.nif	9	2	0.222222	1	0.363636	alignments/38.sif	8	1	0.125	0.5	0.2	35	2	1	0.5	0.5	0.5	alignments/alignment_1.nif	436	3	0.00688073	1	0.0136674
TIM (TIMM17ab, TIMM23, TIMM44) complex, mitochondrial	4	2
TIMM17-TIMM23 complex	2	2
TNF-alpha/NF-kappa B signaling complex 7	8	2	alignments/core_360_final.nif	12	1	0.0833333	0.5	0.142857													alignments/alignment_1.nif	436	2	0.00458716	0.25	0.00900901
TNF-alpha/NF-kappa B signaling complex 8	6	2	alignments/core_447_final.nif	7	1	0.142857	0.5	0.222222													alignments/alignment_1.nif	436	2	0.00458716	0.333333	0.00904977
TNPO2-RAN-NXF1 complex	3	2	alignments/core_58_final.nif	12	1	0.0833333	0.5	0.142857													alignments/alignment_125.nif	2	1	0.5	0.333333	0.4
TOP1-PSF-P54 complex	3	2	alignments/core_446_final.nif	11	1	0.0909091	0.5	0.153846	alignments/35.sif	11	1	0.0909091	0.5	0.153846							alignments/alignment_54.nif	2	1	0.5	0.333333	0.4
TRAF6-TAK1 complex	2	2	alignments/core_447_final.nif	7	1	0.142857	0.5	0.222222													alignments/alignment_43.nif	3	1	0.333333	0.5	0.4
TRRAP-BAF53-HAT complex	2	2																			alignments/alignment_53.nif	2	1	0.5	0.5	0.5
TSC1-TSC2 complex	2	2																			alignments/alignment_1.nif	436	2	0.00458716	1	0.00913242
TSG101-VPS37B-VPS28 complex	3	2	alignments/core_311_final.nif	9	1	0.111111	0.5	0.181818							70	2	2	1	1	1	alignments/alignment_9.nif	5	2	0.4	0.666667	0.5
Ubiquitin E3 ligase (CDC34, CUL1, RBX1)	3	2	alignments/core_33_final.nif	58	2	0.0344828	1	0.0666667													alignments/alignment_1.nif	436	2	0.00458716	0.666667	0.00911162
Ubiquitin E3 ligase (CHEK1, CUL1)	2	2	alignments/core_212_final.nif	93	2	0.0215054	1	0.0421053													alignments/alignment_1.nif	436	2	0.00458716	1	0.00913242
Ubiquitin E3 ligase (CHEK1, CUL4A)	2	2	alignments/core_259_final.nif	9	1	0.111111	0.5	0.181818													alignments/alignment_1.nif	436	1	0.00229358	0.5	0.00456621
Ubiquitin E3 ligase (CRY1, SKP1A, CUL1, FBXL3)	4	2	alignments/core_33_final.nif	58	1	0.0172414	0.5	0.0333333													alignments/alignment_50.nif	3	1	0.333333	0.25	0.285714
Ubiquitin E3 ligase (CRY2, SKP1A, CUL1, FBXL3)	4	2	alignments/core_33_final.nif	58	1	0.0172414	0.5	0.0333333													alignments/alignment_1.nif	436	2	0.00458716	0.5	0.00909091
Ubiquitin E3 ligase (CUL1, RBX1, SKP1A)	3	2	alignments/core_33_final.nif	58	2	0.0344828	1	0.0666667													alignments/alignment_1.nif	436	3	0.00688073	1	0.0136674
Ubiquitin E3 ligase (DDB1, CUL4A, RBX1)	3	2	alignments/core_259_final.nif	9	1	0.111111	0.5	0.181818													alignments/alignment_1.nif	436	1	0.00229358	0.333333	0.00455581
Ubiquitin E3 ligase (DDB1, DDB2, CUL4A, CUL4B, RBX1)	5	2	alignments/core_259_final.nif	9	1	0.111111	0.5	0.181818													alignments/alignment_1.nif	436	1	0.00229358	0.2	0.00453515
Ubiquitin E3 ligase (FBXO18, SKP1A, CUL1, RBX1)	4	2	alignments/core_33_final.nif	58	2	0.0344828	1	0.0666667													alignments/alignment_1.nif	436	3	0.00688073	0.75	0.0136364
Ubiquitin E3 ligase (FBXO31, SKP1A, CUL1, RBX1)	4	2	alignments/core_33_final.nif	58	2	0.0344828	1	0.0666667													alignments/alignment_1.nif	436	3	0.00688073	0.75	0.0136364
Ubiquitin E3 ligase (NFKBIA, BTRC, CUL1, SKP1A)	4	2	alignments/core_33_final.nif	58	1	0.0172414	0.5	0.0333333													alignments/alignment_1.nif	436	4	0.00917431	1	0.0181818
Ubiquitin E3 ligase (NFKBIA, FBXW11, CUL1, SKP1A)	4	2	alignments/core_33_final.nif	58	1	0.0172414	0.5	0.0333333													alignments/alignment_1.nif	436	4	0.00917431	1	0.0181818
Ubiquitin E3 ligase (NIPA, SKP1A, CUL1, RBX1)	4	2	alignments/core_33_final.nif	58	2	0.0344828	1	0.0666667													alignments/alignment_1.nif	436	3	0.00688073	0.75	0.0136364
Ubiquitin E3 ligase (SKP1A, BTRC, CUL1)	3	2	alignments/core_33_final.nif	58	1	0.0172414	0.5	0.0333333													alignments/alignment_1.nif	436	3	0.00688073	1	0.0136674
Ubiquitin E3 ligase (SKP1A, SKP2, CUL1)	3	2	alignments/core_33_final.nif	58	2	0.0344828	1	0.0666667													alignments/alignment_1.nif	436	3	0.00688073	1	0.0136674
Ubiquitin E3 ligase (VHL, TCEB1, TCEB2, CUL2)	4	2	alignments/core_33_final.nif	58	2	0.0344828	1	0.0666667
Ubiquitin ligase complex (TRAF6, TAB2, MALT1, UEV1A, BCL10)	5	2	alignments/core_447_final.nif	7	1	0.142857	0.5	0.222222													alignments/alignment_43.nif	3	1	0.333333	0.2	0.25
Ubiquitin-protein ligase (UBE2N, UBE2V2/MMS2)	2	2
Upf complex (UPF1, UPF2, UPF3b)	3	2	alignments/core_58_final.nif	12	1	0.0833333	0.5	0.142857
VEGF transcriptional complex	6	2	alignments/core_33_final.nif	58	1	0.0172414	0.5	0.0333333													alignments/alignment_1.nif	436	1	0.00229358	0.166667	0.00452489
VHL-TBP1-HIF1A complex	3	2	alignments/core_33_final.nif	58	1	0.0172414	0.5	0.0333333													alignments/alignment_1.nif	436	1	0.00229358	0.333333	0.00455581
VHL-VDU1-TCEB1-TCEB2 complex	4	2	alignments/core_33_final.nif	58	1	0.0172414	0.5	0.0333333
XRCC1-LIG3-PNK-TDP1 complex	4	2																			alignments/alignment_39.nif	4	2	0.5	0.5	0.5
Y14-Magoh complex	2	2	alignments/core_58_final.nif	12	2	0.166667	1	0.285714	alignments/23.sif	14	1	0.0714286	0.5	0.125	16	3	2	0.666667	1	0.8	alignments/alignment_73.nif	3	2	0.666667	1	0.8
YBX1-AKT1 complex	2	2	alignments/core_352_final.nif	9	1	0.111111	0.5	0.181818	alignments/40.sif	8	1	0.125	0.5	0.2							alignments/alignment_1.nif	436	1	0.00229358	0.5	0.00456621
ZAP70-CRKL-WIPF1-WAS complex	4	2													32	4	1	0.25	0.5	0.333333	alignments/alignment_1.nif	436	2	0.00458716	0.5	0.00909091
