# Supplementary material for: AlignNemo: A Local Network Alignment Method to Integrate Homology and Topology
Source: PLoS One. 2012 Jun 12;7(6):e38107. doi: 10.1371/journal.pone.0038107 (PMC3373574; doi:10.1371/journal.pone.0038107)
Supplement: Table S2 — Semantic Similarity. The table shows the inter-species semantic similarity scores of the alignments found by each method. The semantic similarity is computed with respect to both the Biological Process and the Molecular Function vocabularies defined in Gene Ontology. (XLS) [file pone.0038107.s002.xls]

## Sheet: human-fly
AlignNemo				MaWish				NetworkBlast
Solution Id	Semantic Similarity BP	Semantic Similarity MF		Solution Id	Semantic Similarity BP	Semantic Similarity MF		Solution Id	Semantic Similarity BP	Semantic Similarity MF
0	5.6442	6.17653		24	3.59888	3.86322		7	7.26025	6.22247
100	5.86393	6.19475		25	8.12368	9.21537		44	6.27573	5.83666
103	3.84395	4.98152		26	6.05625	5.24403		32	7.42817	4.44957
105	4.86498	6.27351		27	4.18904	7.61966		24	5.88017	4.96194
106	6.02993	5.768		20	6.05961	6.75605		13	6.01047	4.87518
11	4.77137	5.35768		21	4.9068	4.63224		22	7.0016	6.27792
110	5.89012	4.74802		22	6.81659	4.03545		9	6.63137	6.68446
115	5.94182	7.22121		23	4.05647	3.89831		31	6.41383	5.86116
116	5.75826	3.7447		28	-	3.61573		10	5.6885	6.75684
117	2.28866	4.28135		29	4.22776	9.26343		26	6.29079	4.96949
124	5.75721	5.71201		59	-	3.09211		33	6.45803	6.85363
128	6.45295	5.13962		58	3.92838	6.71257		16	6.35226	8.62147
129	7.36543	6.34764		55	6.29786	5.85281		15	5.37044	6.85303
131	5.86627	4.85195		54	4.93797	5.4961		17	5.95296	6.04318
141	4.70722	5.34892		57	3.65307	-		42	4.25299	5.47146
149	5.91861	6.3031		56	8.06099	6.61842		35	6.90069	6.54406
156	5.90352	6.81238		51	5.51822	3.97839		14	4.8094	6.38724
159	5.3374	7.16985		50	0.474358	6.32861		38	5.76104	3.90292
16	6.32366	5.29928		53	2.65711	5.10141		11	4.78322	4.13912
161	5.80479	5.08665		52	5.28908	3.09211		25	6.26832	5.06937
163	3.28675	5.90272		88	6.92326	5.82864		27	8.1374	5.9315
179	5.2254	5.47318		89	6.49502	8.40323		39	6.04043	4.68203
180	6.66504	6.49507		82	6.79542	9.17642		30	7.50109	5.25796
181	6.51707	4.98574		83	5.76365	6.28403		5	6.53713	4.37459
184	5.3814	7.39865		80	6.96306	-		21	5.89498	8.39697
187	5.5978	7.22216		81	4.60663	5.85102		29	5.51102	5.63938
19	5.76434	6.75364		86	6.75852	2.89779		3	6.50192	5.32481
191	5.3412	7.39865		87	5.02739	0.641012		43	6.70849	5.42622
198	5.67257	6.99032		84	1.64671	4.30761		2	5.97188	5.73781
200	4.92624	6.05681		85	7.55216	5.36468		41	6.47098	4.58481
208	4.23898	6.35794		39	5.28908	7.39865		19	5.58546	4.40297
21	6.50556	4.59195		38	-	5.73537		12	5.06576	5.23506
211	5.32446	4.22957		33	7.14968	4.81339		20	6.60512	7.00591
212	6.2336	5.4838		32	4.58003	4.62799		18	6.45539	6.51749
214	5.73843	6.95701		31	5.60372	1.89728		37	4.98763	3.33708
218	4.40856	4.40581		30	8.03755	4.23017		23	6.67798	6.1024
223	6.42154	4.9586		37	6.5593	5.5301		40	5.18318	2.71385
225	5.26405	4.0369		36	1.24696	8.57029		6	5.12435	5.70936
226	4.54945	5.81594		35	5.55958	6.94331		4	5.21904	5.45629
228	6.61262	4.91797		34	5.09947	4.63224		8	7.6179	7.24909
237	5.96078	6.96177		60	7.58692	4.87403		36	6.15568	3.99033
249	5.08767	5.58106		61	4.66751	4.2817		34	5.40164	4.73393
251	4.41646	5.3112		62	7.64824	8.86583		28	5.88017	5.20904
256	6.43568	6.64366		63	5.73049	4.91845		45	7.17522	7.34037
259	7.30738	3.94189		64	4.39538	-
262	5.18607	5.99584		65	3.52255	3.89831
267	7.70968	6.35618		66	6.3171	4.93815
268	4.62109	4.34818		67	4.31191	6.89915
270	7.17056	7.39959		68	4.9212	5.2545
279	5.80962	5.36716		69	3.39806	3.97839
286	4.87073	6.65757		91	8.2427	4.30697
30	5.4768	5.96276		90	5.12962	5.23746
301	6.58735	5.63566		93	6.66796	-
307	5.41248	6.15054		92	4.43739	4.30761
309	5.71669	4.22297		95	6.38877	4.67105
311	6.57595	5.09848		94	8.96738	3.52716
313	4.94957	7.59857		11	5.49024	6.8278
318	7.51488	3.94189		10	4.89198	6.17653
32	5.01831	-		13	6.25933	6.6709
328	4.95931	5.45678		12	4.90557	7.79389
329	5.86229	6.07639		15	5.64731	6.17653
33	5.8164	5.38662		14	4.13126	5.00075
332	7.18744	4.42388		17	7.91087	7.74746
342	7.18723	6.44161		16	7.22139	3.97839
345	4.92624	5.82001		19	7.15866	3.98077
346	5.15033	6.92034		18	5.32679	3.22157
352	5.71393	5.34283		48	4.62537	7.72206
359	4.23898	6.35794		49	4.94391	1.86656
360	6.10786	5.40472		46	-	-
361	5.68751	6.48878		47	5.06518	2.42796
363	4.97546	6.15722		44	3.28714	-
364	7.44998	6.36281		45	5.21966	7.39865
365	5.7511	6.27042		42	4.743	3.89831
373	4.8826	5.98682		43	7.27709	7.7295
376	5.92129	5.52183		40	3.94428	5.15704
382	5.91861	6.18684		41	4.67177	3.46159
395	5.84088	5.50848		77	3.40944	3.22048
399	6.34491	6.17526		76	7.53608	-
4	6.01708	4.88883		75	-	-
400	3.90379	3.49645		74	9.34687	5.70924
401	6.13607	6.11747		73	9.51807	8.01008
402	5.39863	5.85647		72	5.46768	3.22651
403	7.04689	6.01712		71	7.01398	-
409	6.99648	6.41156		70	6.14759	1.89728
414	4.90179	5.55465		79	7.44386	6.77853
42	6.63056	6.00628		78	9.34687	5.70924
423	5.94513	5.92282
430	6.85458	4.40594
432	5.82876	4.76671
440	5.02916	4.56081
444	6.9771	5.08936
445	4.63719	5.10869
446	5.44762	5.85678
447	5.97567	6.43606
448	5.47203	4.88517
449	6.11596	5.4048
458	9.83237	7.68615
46	7.4234	4.80746
462	5.73714	6.07335
47	6.3993	5.55579
52	5.98058	7.1102
53	4.11599	6.8172
56	5.23395	8.16666
58	6.37777	4.75868
63	7.17595	5.53136
66	4.96568	3.46184
70	7.44268	5.64167
80	3.85078	6.13276
81	8.04416	7.5169
86	4.98946	6.38166
95	4.92224	4.00423
97	5.45225	7.48328
98	6.06075	5.63852
99	8.15345	6.29186

## Sheet: fly-yeast
AlignNemo				MaWish				NetworkBlast
Solution Id	Semantic Similarity BP	Semantic Similarity MF		Solution Id	Semantic Similarity BP	Semantic Similarity MF		Solution Id	Semantic Similarity BP	Semantic Similarity MF
132	2.71679	1.97566		165	4.60586	0.76482		48	2.49364	2.25236
595	1.34161	2.25048		133	5.27759	5.58939		50	2.96114	2.07339
538	2.12888	5.64273		132	1.59014	-		185	4.62013	3.8285
207	2.23605	1.96717		131	-	-		259	2.44587	2.13388
212	3.01966	3.24989		130	-	0.92963		178	4.22165	4.0906
117	2.43048	3.41528		137	-	-		214	2.8693	3.45951
671	3.88883	4.59534		136	3.99393	-		213	2.31243	6.25689
249	2.04836	0.76482		135	1.59014	-		37	2.75844	1.23583
189	3.89517	1.93758		134	5.27759	5.58939		156	2.80442	2.61563
487	2.85203	5.55		139	2.83315	-		78	2.30951	1.99264
431	2.40572	2.10367		138	1.9103	2.59047		310	2.76929	1.88393
942	1.72415	1.68508		166	3.83799	4.01564		312	5.05833	4.01737
710	5.46752	5.08109		24	3.54036	1.73277		104	2.85226	2.38202
247	4.04237	4.65217		25	2.98198	5.83055		223	4.62659	3.51284
405	4.12376	5.74671		26	-	0.76482		246	3.13308	3.15991
57	2.90363	2.28976		27	1.556	2.20764		35	4.45281	2.38348
229	1.65056	2.41669		20	6.47479	6.93746		21	2.98626	3.12872
699	1.73649	0.819757		21	3.79858	-		285	4.68058	3.90861
604	2.61186	1.42739		22	4.63195	2.20764		192	3.21719	2.20188
38	1.97435	1.92109		23	5.24547	3.09547		135	3.56132	3.05344
203	2.55385	2.94503		160	1.07675	7.98728		293	4.09193	3.98949
362	3.09626	3.07995		28	6.18373	-		33	4.69148	2.95003
568	2.95789	2.80427		29	6.42214	4.49434		188	4.77791	4.14553
35	0.818655	-		161	-	-		140	1.41127	1.9694
31	2.10406	1.91753		4	3.6416	3.89851		142	3.41365	3.20456
220	3.18759	2.7077		8	7.71107	8.91835		175	4.81438	4.6029
783	3.31042	3.72251		163	4.33313	0.76482		87	2.67159	1.7637
5	2.71325	2.56784		120	1.07675	2.95265		232	4.85016	2.20636
386	1.25449	0.847225		121	5.30239	5.76653		235	3.87393	2.93284
11	2.8902	2.28107		122	2.41086	-		111	2.39022	3.07543
949	2.14939	2.71766		123	4.77854	4.27045		299	4.35246	3.28165
727	3.8677	4.40369		124	2.24594	1.48623		114	4.77131	4.50015
555	2.51467	2.94503		125	7.10071	2.20764		180	1.8856	2.16231
28	4.23441	1.19408		126	-	0.76482		108	4.83301	4.0981
937	3.13557	3.84212		127	-	5.07338		295	3.72904	2.71152
254	2.62347	1.9026		128	6.17129	5.67871		207	4.24216	3.35018
45	3.3604	5.14561		129	-	0.92963		125	1.4766	2.87126
560	1.79971	0.76482		59	-	2.17785		115	3.2751	4.01171
141	3.42193	0.76482		58	3.6026	2.94882		170	2.08901	2.7959
626	2.85231	1.27836		55	3.6026	2.20764		190	3.31448	2.75606
367	1.58976	1.36323		54	2.94563	2.20764		205	3.22053	1.6536
13	2.94291	2.28107		57	3.20805	8.32375		266	1.04263	0.76482
442	1.8037	2.99687		56	4.4778	4.7997		10	1.78555	3.47546
304	5.75533	3.41378		51	8.07751	7.80894		102	4.1986	4.18842
325	1.95551	0.847225		50	1.54551	4.25131		242	2.93093	1.08545
545	2.05228	2.48037		53	0.37878	0.76482		9	3.02892	6.175
618	3.56831	5.57493		52	3.61947	3.58843		141	2.59275	2.23633
906	5.57614	5.82255		164	3.56999	6.91277		244	2.10172	1.57464
282	2.08469	2.28654		115	3.20623	5.83055		325	1.31934	1.52368
382	3.63056	6.96179		114	3.04429	3.91866		318	1.18964	1.48623
111	2.94496	5.89362		88	2.31823	2.39523		22	3.41962	4.20452
526	2.25836	2.17526		89	5.71626	6.24431		230	3.02724	1.17705
104	3.94921	3.99737		111	5.17389	4.02956		189	3.90926	4.22816
552	0.611435	1.74652		110	4.92953	0.76482		40	4.71316	5.47135
591	3.06708	1.31169		113	5.30239	6.10455		32	4.76509	5.04529
133	2.46338	0.76482		112	-	0.847225		106	2.02783	2.55775
752	2.22902	1.57015		82	6.54664	6.84215		23	2.8302	4.82246
112	2.96073	2.96883		83	4.51731	3.28968		39	2.06959	1.50457
406	2.91996	1.47253		80	2.7609	0.76482		60	4.55254	2.38348
858	3.37564	3.59485		81	3.63022	-		52	4.46655	4.03724
307	2.54015	2.04865		119	2.65506	2.17663		157	2.74421	2.76808
194	2.32951	0.76482		118	3.61838	9.0169		7	1.405	1.76721
283	5.47635	3.54372		84	0.37878	6.37784		304	3.4946	2.27205
234	2.05848	1.32933		85	2.98545	2.20764		166	2.47677	3.12968
835	0.968868	1.24576		3	3.94701	3.9587		90	3.42721	2.43882
465	2.24117	1.21362		7	3.35502	2.8532		247	1.6953	1.46986
614	1.82552	1.24879		108	1.3485	3.78979		240	4.71575	3.17448
12	2.87298	2.29481		109	2.04944	-		16	4.18121	2.6325
251	3.51854	2.89054		102	8.87552	5.3899		297	1.72058	1.70602
184	3.06233	2.95534		103	0.37878	7.29413		253	1.57716	0.76482
600	1.93415	3.91332		100	-	0.76482		171	3.98362	2.75815
39	3.96947	3.47636		101	2.47856	3.26624		83	3.07779	2.17987
6	3.22128	2.2439		106	4.78739	-		191	4.00081	2.63527
110	3.47136	3.53401		107	4.59471	3.28375		184	3.24502	2.72214
182	3.55758	2.86802		104	2.93687	0.76482		280	3.03088	4.89785
114	4.20812	4.5124		105	2.31823	0.76482		99	1.07318	2.06345
633	2.27461	2.28949		39	4.12349	4.48484		277	3.46017	2.32054
760	2.54924	1.80071		38	4.42592	4.74906		186	3.70331	4.14113
210	2.13562	2.46232		33	-	5.64273		89	4.46817	4.32767
616	2.56527	3.33262		32	2.11703	-		200	2.1699	2.28714
14	3.99185	4.40092		31	3.18574	0.76482		282	3.58484	7.2594
303	3.65599	1.87528		30	4.16864	0.76482		68	1.94328	1.98171
540	4.55259	4.74919		37	-	2.17785		307	3.0374	3.02567
696	1.52696	1.61425		36	4.72441	1.7267		4	2.51526	2.52132
144	2.07428	2.76583		35	5.27759	5.58939		159	1.76586	2.26379
217	2.2243	1.75489		34	1.83849	1.83157		215	3.72686	2.92836
541	4.1912	5.83053		162	0.37878	-		160	3.11235	1.82049
932	3.32529	6.39159		60	2.94209	2.9191		98	1.70921	2.46226
51	3.12832	4.34931		61	3.24032	0.76482		151	4.21744	3.55848
3	3.71115	6.12327		62	4.63681	0.76482		220	3.71285	2.07314
170	3.00893	3.8209		63	-	4.84649		198	1.43059	1.50292
640	2.8637	1.27836		64	1.07675	9.24004		133	1.81237	2.01547
715	2.03954	2.1997		65	6.08202	2.20764		30	2.35033	3.71471
160	3.22898	3.22137		66	2.31823	2.39523		18	3.05584	5.06444
422	3.09794	4.26297		67	3.52675	3.31312		73	4.19476	4.6619
360	3.73082	2.28763		68	1.53782	-		14	2.30161	2.32019
277	3.87844	3.49226		69	2.41086	0.76482		121	3.26813	3.25733
459	2.72198	1.48623		174	0.37878	0.76482		67	4.04034	2.53594
778	2.06745	2.69454		173	0.37878	0.76482		315	3.00158	2.46686
484	1.67385	1.61177		172	0.37878	0.76482		31	1.72283	2.60583
267	2.04408	1.83254		171	3.59367	4.68354		263	3.73394	3.57352
610	3.62471	0.847225		170	-	0.76482		85	3.65686	3.76167
84	2.76685	3.62392		2	4.88945	6.91277		144	4.33858	4.27077
145	2.74741	2.09519		167	3.7061	2.20764		143	3.65312	3.17054
832	3.91267	1.95791		6	4.42592	4.74906		177	2.45865	2.54061
390	1.79466	1.92025		99	5.71626	-		273	5.30818	5.21171
368	3.38086	4.89854		98	-	0.76482		80	3.14502	2.03988
499	1.8085	1.17242		168	7.06528	5.34901		172	1.06772	1.69512
223	2.65299	3.34445		169	-	0.76482		203	4.06431	3.60011
480	1.8085	1.30829		91	3.46176	8.5469		63	2.10555	2.79007
135	3.42274	3.43837		90	5.36721	4.37048		162	2.04939	1.57243
578	2.90214	3.53236		93	5.32353	4.38606		262	4.92729	4.02895
377	5.44315	6.2136		92	3.48992	0.76482		286	4.46	3.47739
155	4.40521	2.55513		95	3.22331	1.48623		248	1.89384	1.80578
724	2.09885	1.61691		94	5.42273	3.07568		103	1.7921	3.87376
414	1.48215	0.847225		97	1.20079	1.48623		173	4.49391	4.31345
638	2.19434	2.85084		96	1.87844	0.76482		71	3.17671	2.16344
192	1.27403	1.7267		11	0.37878	-		321	3.4647	4.14359
706	1.86828	0.811909		10	2.27692	-		61	3.54579	2.71727
419	2.52913	1.30146		13	5.66686	6.23189		217	2.96138	2.36555
761	3.52689	2.37594		12	0.37878	-		168	3.36665	3.2033
734	4.07421	3.82161		15	3.92643	4.31356		12	2.91966	3.1253
689	2.18857	2.45701		14	7.7412	5.17407		324	4.37016	4.32277
460	2.83956	1.68065		17	4.99124	-		204	3.74057	4.18923
558	1.7895	2.43145		16	1.25383	3.28618		276	5.86728	5.5341
226	2.94246	1.83179		19	4.59752	8.03678		222	1.52692	2.12848
1	4.86272	6.91277		18	4.63681	6.26472		182	4.09723	3.47592
183	3.42324	3.64172		117	4.7041	7.14522		228	4.34063	4.34594
674	1.91554	2.68539		116	4.56766	5.17454		260	2.00865	1.57464
97	3.14315	2.20971		151	8.69941	9.24004		287	2.82741	1.95659
264	3.31508	3.4355		150	2.18829	4.10943		146	4.53977	4.1738
924	1.55223	3.51551		153	4.01844	-		233	3.09547	1.87486
32	1.67982	2.17663		152	1.07675	7.98728		26	1.30249	3.18288
7	3.0996	2.83548		155	1.51393	2.47264		194	3.80179	4.05431
436	3.83397	5.74452		154	0.37878	0.76482		199	4.26147	2.94075
497	1.16521	1.44083		157	4.60586	0.76482		27	3.99412	4.08697
253	3.07348	2.33743		156	-	5.64273		284	4.67757	5.01566
342	2.39322	2.7117		159	0.37878	0.76482		38	3.86927	3.76138
10	2.66832	2.47832		158	2.14904	0.76482		306	3.7672	2.82116
669	3.30406	3.37507		48	4.92953	6.91277		5	2.86248	4.20452
486	3.54902	3.58285		49	1.25853	2.27893		64	4.69148	3.04282
306	4.1244	4.68405		46	6.34804	6.23903		241	4.67851	4.59783
401	2.65557	6.07042		86	1.3485	2.17663		298	5.10203	2.37291
505	3.32381	4.29274		44	8.69941	-		328	1.70262	1.7267
536	2.20196	3.553		45	4.44838	3.23548		148	3.7018	4.23428
698	3.46068	3.9407		42	4.72441	2.39523		221	1.57457	2.12848
566	2.7287	1.24576		43	5.76804	7.04282		226	3.75633	5.51674
9	2.74882	2.3954		40	2.27573	-		128	1.18178	1.41523
758	2.81593	5.41895		87	3.54036	2.75212		112	2.51279	1.99411
690	3.03533	1.61177		1	3.31807	2.83249		97	3.46738	1.75417
312	2.5051	3.51436		5	4.54553	5.60264		161	3.70128	3.32961
348	4.15667	2.49632		9	4.41885	4.5602		70	2.97371	2.03988
205	1.4544	1.3007		146	3.33871	0.76482		271	3.44944	1.77427
235	3.15394	2.36201		147	4.72441	2.20764		291	4.06408	2.26907
44	7.41156	3.11034		144	3.12278	4.86744		136	3.82502	3.70634
398	2.62105	2.3968		145	-	0.76482		274	4.46314	5.09762
305	1.4288	0.847225		142	4.72441	3.58843		251	3.80398	2.33807
16	2.87298	2.41694		143	5.48053	8.32375		197	2.18195	1.57599
694	1.41583	0.76482		140	-	6.77619		28	1.49979	2.57002
683	2.34992	2.41889		141	0.984462	2.20764		149	2.42241	2.58283
86	4.58247	2.93204		148	6.73719	5.72384		309	3.18053	3.59365
239	3.33702	2.72865		149	1.25383	-		281	5.70235	4.45197
759	4.82932	6.18953		77	-	5.64273		134	3.90998	4.13845
668	2.08651	2.37594		76	3.29845	3.26624		319	4.01299	6.08141
658	2.39299	1.97442		75	1.23054	-		187	2.55421	1.5533
146	3.7453	3.09209		74	7.25249	-		329	1.70262	1.7267
532	2.26555	3.32509		73	1.85101	4.86744		231	3.53913	1.72286
296	3.7876	3.38449		72	3.18197	1.58002		308	3.51376	3.02567
547	3.29308	3.13703		71	6.18373	4.14783		34	3.21798	3.44944
343	3.14959	4.78481		70	6.58145	5.83055		212	2.48183	1.90354
670	2.74256	2.81653		79	3.6615	5.45586		3	4.3349	4.68579
496	2.44535	0.76482		78	3.95339	3.74698		147	1.50701	1.52828
314	3.55537	2.43143		41	6.80856	4.68354		24	4.41383	4.9198
108	2.29959	2.8372		47	8.38096	8.48801		152	1.51796	2.01112
15	2.41145	3.32907						79	1.5455	1.23583
50	3.90797	1.54528						119	1.31597	1.75793
92	2.69222	2.13999						66	4.29775	5.58117
708	3.26806	2.01234						55	1.36102	2.41823
678	2.89547	2.7732						179	4.09528	3.48522
570	2.11188	2.79836						107	4.24939	4.6068
467	2.39427	2.0307						120	4.45258	5.04682
40	4.7969	2.90099						236	2.35365	1.97942
563	1.66804	2.98179						19	4.47026	5.10533
664	2.8284	1.48623						317	1.18964	1.48623
67	2.18762	2.05724						261	4.55315	4.09513
657	2.4575	1.66972						17	4.44763	5.44924
429	2.50464	1.61553						255	2.78194	3.01067
200	3.33294	4.07255						193	2.32192	2.04048
685	3.3928	0.847225						288	4.19503	5.01442
512	0.727763	4.99383						6	2.55196	4.12294
902	2.14961	2.54685						49	2.02739	3.87854
763	1.2467	0.92963						110	4.35801	4.24581
634	3.60079	3.62616						130	2.38026	0.76482
927	2.1771	6.30091						320	1.35509	1.23583
34	2.69743	2.05418						169	1.11571	3.69157
208	0.956645	2.39523						289	4.7378	6.21463
41	3.62111	4.66365						264	2.22867	1.34195
313	0.901032	3.81607						57	2.25921	2.7433
356	2.09181	1.68657						29	3.90476	4.47744
579	3.73033	6.75656						322	3.3686	3.2989
713	4.19841	2.66594						290	3.32759	1.63352
712	3.31214	2.51071						54	4.68728	4.43394
291	1.67561	1.44795						296	1.39441	1.3007
463	1.44099	2.84617						127	1.25182	1.82193
910	1.79574	1.76073						229	3.59872	3.41312
388	2.39445	1.24769						314	4.19342	2.08278
446	2.37669	1.84903						150	3.27254	3.76447
880	2.55097	3.49814						238	3.9641	4.59623
741	2.12888	0.92963						202	3.20367	2.41109
326	2.13137	2.27016						13	1.57811	2.01959
524	2.58114	1.47253						208	3.85135	3.28104
54	4.43696	6.84895						269	7.45602	7.371
90	2.23605	1.96717						237	3.21065	1.90354
542	2.02509	2.32658						250	3.0774	3.79455
703	1.65113	-						145	3.05783	2.79441
438	0.962146	5.14154						300	4.35246	3.61177
53	5.03078	2.55513						201	3.1263	2.29128
905	2.45674	1.60412						75	4.31668	4.13574
230	5.75711	4.40829						82	1.93442	4.98598
584	2.96712	2.47634						126	2.11177	2.63286
630	5.17156	6.48126						132	3.30646	3.56573
69	2.76806	2.13338						46	2.45574	2.01055
609	2.44451	2.10351						243	4.28616	2.38655
792	3.43073	3.80068						195	2.11358	2.72295
847	2.10771	1.49008						268	2.06685	3.51086
321	2.91146	1.8159						227	2.46241	3.14171
52	3.75153	0.76482						272	3.51889	2.43689
37	2.16648	0.847225						219	3.05724	3.81774
704	3.06346	2.96277						153	1.55219	2.15648
77	2.78524	1.7267						154	2.47946	1.94073
143	2.38894	0.76482						256	3.72198	1.90687
299	2.43175	1.39442						174	2.4544	2.92472
82	2.65439	4.77362						86	3.69066	3.8147
153	1.57467	0.76482						56	4.3342	4.6726
757	1.63517	2.47955						265	1.49143	1.50292
33	3.46512	2.22122						257	3.36372	3.65943
781	2.10788	2.79446						15	3.0966	4.82246
43	4.1902	5.36269						123	3.48051	2.90437
948	1.56143	1.65141						210	1.42964	1.73783
840	1.05535	1.68249						252	3.20123	3.42237
311	2.18895	0.92963						163	4.26236	4.2134
85	1.1215	1.11931						62	4.42536	4.94072
								76	2.19062	1.47089
								95	4.7096	4.99509
								327	3.90349	3.04128
								137	3.36228	2.99456
								209	3.7826	2.32068
								224	4.78587	4.31659
								65	2.75243	1.89568
								36	2.1399	3.39798
								326	2.37444	0.76482
								181	3.1751	2.5322
								249	5.2339	2.52753
								139	2.95975	3.29329
								41	2.17348	2.75152
								245	3.61361	3.78877
								303	3.51889	2.3494
								47	2.47581	1.52598
								44	2.194	2.94353
								69	2.57361	1.6873
								283	2.68134	2.98854
								122	3.6319	3.67336
								59	4.10964	5.58117
								239	3.9995	4.3055
								138	2.69483	2.02516
								234	3.80738	1.9691
								42	3.62557	4.57405
								113	3.11575	3.28239
								94	2.93147	2.24748
								311	3.16337	2.57753
								316	1.85125	1.89383
								270	3.3167	1.6536
								167	2.63461	2.49621
								72	2.18624	1.84759
								91	3.31667	2.24175
								117	1.79648	2.76351
								84	2.61951	2.03163
								176	2.49836	2.54061
								100	2.77284	1.67258
								109	1.08179	2.52018
								267	3.60274	4.45181
								116	4.4973	5.35441
								81	3.86982	4.095
								206	5.60515	4.96397
								275	5.63381	4.38217
								183	2.55967	1.84327
								124	3.80584	3.86549
								101	3.00398	3.44944
								51	2.02739	4.28566
								323	6.31973	6.40776
								2	3.70573	2.57585
								279	3.06748	2.39079
								301	3.61062	2.7442
								216	2.62208	5.72146
								8	3.02947	4.92751
								77	2.55583	1.81395
								25	4.58265	5.3378
								313	3.03523	3.33156
								58	2.53367	2.10475
								278	3.41884	3.61099
								45	3.34034	2.45869
								53	4.28513	2.38348
								158	3.99066	2.85242
								218	3.34117	2.56175
								43	3.47854	2.22345
								258	5.10346	4.97522
								118	3.1937	3.1137
								20	2.91077	3.56626
								74	4.53449	2.57585
								225	2.71645	3.64645
								196	2.31772	2.63615
								105	1.74906	2.25139
								155	3.28686	2.67467
								292	2.88295	2.14287
								254	1.88714	2.44573
								11	2.63501	4.89409
								92	4.47657	5.46974
								302	2.75977	3.4201
								305	2.79513	2.46046
								164	4.48303	3.60908
								129	4.03872	3.46372
								93	2.77284	1.67258
								165	4.86833	4.72121
								294	4.36228	5.06031
								96	1.15347	4.0262
								88	2.60263	2.13864
								211	3.70689	2.53327
								131	3.49108	4.78612
