# Supplementary material for: AlignNemo: A Local Network Alignment Method to Integrate Homology and Topology
Source: PLoS One. 2012 Jun 12;7(6):e38107. doi: 10.1371/journal.pone.0038107 (PMC3373574; doi:10.1371/journal.pone.0038107)
Supplement: Table S3 — GO Enrichement Analysis. Gene Ontology enriched categories of the solutions that best match the Arp2–3, TFIID, and 20S proteasome complexes. (XLS) [file pone.0038107.s003.xls]

## Sheet: ARP 2-3
Human					Fly
Go Term	Number of genes In the solution	Number of genes In the proteome	corrected P-value		Go Term	Number of genes In the solution	Number of genes In the proteome	corrected P-value
AlignNemo					AlignNemo
regulation of actin filament polymerization	4 of 6	108 of 41863	2.62819e-08		regulation of actin filament polymerization	4 of 6	21 of 16085	1.92868e-09
regulation of actin polymerization or depolymerization	4 of 6	122 of 41863	4.30521e-08		regulation of protein polymerization	4 of 6	23 of 16085	2.85298e-09
regulation of actin filament length	4 of 6	123 of 41863	4.44975e-08		actin filament polymerization	4 of 6	25 of 16085	4.07487e-09
actin filament polymerization	4 of 6	131 of 41863	5.74097e-08		regulation of actin polymerization or depolymerization	4 of 6	27 of 16085	5.65216e-09
regulation of protein polymerization	4 of 6	136 of 41863	6.67908e-08		regulation of actin filament length	4 of 6	27 of 16085	5.65216e-09
actin polymerization or depolymerization	4 of 6	156 of 41863	1.16205e-07		regulation of protein complex assembly	4 of 6	29 of 16085	7.64773e-09
regulation of protein complex assembly	4 of 6	212 of 41863	3.99582e-07		actin polymerization or depolymerization	4 of 6	36 of 16085	1.8954e-08
regulation of cellular component size	4 of 6	213 of 41863	4.07214e-07		regulation of actin cytoskeleton organization	4 of 6	38 of 16085	2.37468e-08
regulation of actin cytoskeleton organization	4 of 6	214 of 41863	4.14954e-07		regulation of actin filament-based process	4 of 6	38 of 16085	2.37468e-08
regulation of actin filament-based process	4 of 6	218 of 41863	4.47024e-07		protein polymerization	4 of 6	42 of 16085	3.59944e-08
protein polymerization	4 of 6	268 of 41863	1.02438e-06		regulation of cytoskeleton organization	4 of 6	76 of 16085	4.11181e-07
actin filament organization	4 of 6	280 of 41863	1.22117e-06		regulation of cellular component size	4 of 6	81 of 16085	5.32946e-07
regulation of cytoskeleton organization	4 of 6	349 of 41863	2.9522e-06		cellular protein complex assembly	4 of 6	98 of 16085	1.15516e-06
regulation of anatomical structure size	4 of 6	357 of 41863	3.2326e-06		protein complex assembly	4 of 6	114 of 16085	2.13049e-06
regulation of cellular component biogenesis	4 of 6	377 of 41863	4.02069e-06		protein complex biogenesis	4 of 6	114 of 16085	2.13049e-06
cellular protein complex assembly	4 of 6	455 of 41863	8.5284e-06		actin filament organization	4 of 6	118 of 16085	2.44909e-06
regulation of organelle organization	4 of 6	559 of 41863	1.93998e-05		regulation of cellular component biogenesis	4 of 6	123 of 16085	2.89598e-06
actin cytoskeleton organization	4 of 6	612 of 41863	2.78401e-05		regulation of anatomical structure size	4 of 6	127 of 16085	3.2953e-06
actin filament-based process	4 of 6	659 of 41863	3.73872e-05		regulation of organelle organization	4 of 6	144 of 16085	5.46835e-06
cellular macromolecular complex assembly	4 of 6	776 of 41863	7.16569e-05		protein complex subunit organization	4 of 6	149 of 16085	6.27409e-06
protein complex assembly	4 of 6	936 of 41863	0.000150936		cellular macromolecular complex assembly	4 of 6	187 of 16085	1.56359e-05
protein complex biogenesis	4 of 6	938 of 41863	0.00015222		actin cytoskeleton organization	4 of 6	198 of 16085	1.96662e-05
cellular macromolecular complex subunit organization	4 of 6	967 of 41863	0.000171775		macromolecular complex assembly	4 of 6	200 of 16085	2.04751e-05
protein complex subunit organization	4 of 6	1093 of 41863	0.0002792		actin filament-based process	4 of 6	201 of 16085	2.08887e-05
cytoskeleton organization	4 of 6	1175 of 41863	0.000371845		cellular macromolecular complex subunit organization	4 of 6	248 of 16085	4.84579e-05
macromolecular complex assembly	4 of 6	1255 of 41863	0.00048258		macromolecular complex subunit organization	4 of 6	267 of 16085	6.50918e-05
macromolecular complex subunit organization	4 of 6	1460 of 41863	0.000877422		regulation of cellular component organization	4 of 6	413 of 16085	0.000370122
cellular component assembly at cellular level	4 of 6	1530 of 41863	0.00105548		cytoskeleton organization	4 of 6	587 of 16085	0.00149031
regulation of cellular component organization	4 of 6	1533 of 41863	0.00106367		cellular component assembly at cellular level	4 of 6	613 of 16085	0.00176847
cellular component assembly	4 of 6	1973 of 41863	0.00287064		cellular component assembly	4 of 6	626 of 16085	0.00192116
cellular component biogenesis	4 of 6	2156 of 41863	0.00406463		cellular component biogenesis	4 of 6	679 of 16085	0.00264672
					regulation of biological quality	4 of 6	745 of 16085	0.0038128

## Sheet: TFIID
Human					Fly
Go Term	Number of genes In the solution	Number of genes In the proteome	corrected P-value		Go Term	Number of genes In the solution	Number of genes In the proteome	corrected P-value
NetworkBlast					NetworkBlast
transcription initiation, DNA-dependent	4 of 10 genes, 40.0%	171 of 39881 genes, 0.4%	1.14e-05		transcription initiation from RNA polymerase II promoter	4 of 10 genes, 40.0%	68 of 16085 genes, 0.4%	5.95e-06
transcription elongation from RNA polymerase II promoter	3 of 10 genes, 30.0%	73 of 39881 genes, 0.2%	0.00011		transcription initiation, DNA-dependent	4 of 10 genes, 40.0%	76 of 16085 genes, 0.5%	9.36e-06
transcription elongation, DNA-dependent	3 of 10 genes, 30.0%	102 of 39881 genes, 0.3%	0.00032		transcription from RNA polymerase II promoter	5 of 10 genes, 50.0%	266 of 16085 genes, 1.7%	2.77e-05
transcription initiation from RNA polymerase II promoter	3 of 10 genes, 30.0%	105 of 39881 genes, 0.3%	0.00035		regulation of RNA metabolic process	6 of 10 genes, 60.0%	855 of 16085 genes, 5.3%	0.00038
transcription from RNA polymerase II promoter	5 of 10 genes, 50.0%	1631 of 39881 genes, 4.1%	0.00412		regulation of transcription from RNA polymerase II promoter	4 of 10 genes, 40.0%	202 of 16085 genes, 1.3%	0.00047
					regulation of nucleobase-containing compound metabolic process	6 of 10 genes, 60.0%	919 of 16085 genes, 5.7%	0.00058
MaWish					regulation of nitrogen compound metabolic process	6 of 10 genes, 60.0%	922 of 16085 genes, 5.7%	0.00059
-	-	-	-
					MaWish
AlignNemo					-	-	-	-
transcription initiation, DNA-dependent	13 of 19 genes, 68.4%	171 of 39881 genes, 0.4%	4.57e-25
transcription initiation from RNA polymerase II promoter	10 of 19 genes, 52.6%	105 of 39881 genes, 0.3%	1.54e-19		AlignNemo
transcription elongation from RNA polymerase II promoter	9 of 19 genes, 47.4%	73 of 39881 genes, 0.2%	2.08e-18		transcription initiation from RNA polymerase II promoter	13 of 17 genes, 76.5%	68 of 16085 genes, 0.4%	6.88e-27
transcription from RNA polymerase II promoter	16 of 19 genes, 84.2%	1631 of 39881 genes, 4.1%	8.16e-18		transcription initiation, DNA-dependent	13 of 17 genes, 76.5%	76 of 16085 genes, 0.5%	3.34e-26
transcription elongation, DNA-dependent	9 of 19 genes, 47.4%	102 of 39881 genes, 0.3%	4.89e-17		transcription from RNA polymerase II promoter	15 of 17 genes, 88.2%	266 of 16085 genes, 1.7%	1.21e-23
regulation of transcription, DNA-dependent	18 of 19 genes, 94.7%	4120 of 39881 genes, 10.3%	4.94e-15		transcription, DNA-dependent	16 of 17 genes, 94.1%	871 of 16085 genes, 5.4%	5.57e-18
regulation of RNA biosynthetic process	18 of 19 genes, 94.7%	4133 of 39881 genes, 10.4%	5.23e-15		RNA biosynthetic process	16 of 17 genes, 94.1%	873 of 16085 genes, 5.4%	5.78e-18
regulation of RNA metabolic process	18 of 19 genes, 94.7%	4211 of 39881 genes, 10.6%	7.31e-15		RNA metabolic process	16 of 17 genes, 94.1%	1346 of 16085 genes, 8.4%	6.01e-15
transcription, DNA-dependent	18 of 19 genes, 94.7%	4313 of 39881 genes, 10.8%	1.12e-14		nucleic acid metabolic process	16 of 17 genes, 94.1%	1587 of 16085 genes, 9.9%	8.36e-14
RNA biosynthetic process	18 of 19 genes, 94.7%	4399 of 39881 genes, 11.0%	1.60e-14		cellular macromolecule biosynthetic process	16 of 17 genes, 94.1%	1754 of 16085 genes, 10.9%	4.13e-13
regulation of cellular macromolecule biosynthetic process	18 of 19 genes, 94.7%	4399 of 39881 genes, 11.0%	1.60e-14		macromolecule biosynthetic process	16 of 17 genes, 94.1%	1760 of 16085 genes, 10.9%	4.36e-13
regulation of macromolecule biosynthetic process	18 of 19 genes, 94.7%	4475 of 39881 genes, 11.2%	2.17e-14		nucleobase-containing compound metabolic process	16 of 17 genes, 94.1%	1842 of 16085 genes, 11.5%	9.02e-13
regulation of gene expression	18 of 19 genes, 94.7%	4621 of 39881 genes, 11.6%	3.86e-14		regulation of transcription, DNA-dependent	13 of 17 genes, 76.5%	786 of 16085 genes, 4.9%	1.17e-12
regulation of cellular biosynthetic process	18 of 19 genes, 94.7%	4685 of 39881 genes, 11.7%	4.94e-14		regulation of RNA biosynthetic process	13 of 17 genes, 76.5%	786 of 16085 genes, 4.9%	1.17e-12
regulation of biosynthetic process	18 of 19 genes, 94.7%	4722 of 39881 genes, 11.8%	5.69e-14		regulation of RNA metabolic process	13 of 17 genes, 76.5%	855 of 16085 genes, 5.3%	3.48e-12
regulation of nucleobase-containing compound metabolic process	18 of 19 genes, 94.7%	4761 of 39881 genes, 11.9%	6.59e-14		cellular nitrogen compound metabolic process	16 of 17 genes, 94.1%	2016 of 16085 genes, 12.5%	3.80e-12
regulation of nitrogen compound metabolic process	18 of 19 genes, 94.7%	4848 of 39881 genes, 12.2%	9.12e-14		gene expression	16 of 17 genes, 94.1%	2028 of 16085 genes, 12.6%	4.17e-12
RNA metabolic process	18 of 19 genes, 94.7%	5375 of 39881 genes, 13.5%	5.78e-13		regulation of macromolecule biosynthetic process	13 of 17 genes, 76.5%	868 of 16085 genes, 5.4%	4.22e-12
regulation of macromolecule metabolic process	18 of 19 genes, 94.7%	5624 of 39881 genes, 14.1%	1.29e-12		regulation of cellular macromolecule biosynthetic process	13 of 17 genes, 76.5%	868 of 16085 genes, 5.4%	4.22e-12
cellular macromolecule biosynthetic process	18 of 19 genes, 94.7%	5812 of 39881 genes, 14.6%	2.33e-12		regulation of cellular biosynthetic process	13 of 17 genes, 76.5%	915 of 16085 genes, 5.7%	8.33e-12
regulation of primary metabolic process	18 of 19 genes, 94.7%	5859 of 39881 genes, 14.7%	2.69e-12		regulation of biosynthetic process	13 of 17 genes, 76.5%	916 of 16085 genes, 5.7%	8.45e-12
regulation of cellular metabolic process	18 of 19 genes, 94.7%	5891 of 39881 genes, 14.8%	2.97e-12		regulation of nucleobase-containing compound metabolic process	13 of 17 genes, 76.5%	919 of 16085 genes, 5.7%	8.81e-12
macromolecule biosynthetic process	18 of 19 genes, 94.7%	5919 of 39881 genes, 14.8%	3.23e-12		regulation of nitrogen compound metabolic process	13 of 17 genes, 76.5%	922 of 16085 genes, 5.7%	9.19e-12
gene expression	18 of 19 genes, 94.7%	6015 of 39881 genes, 15.1%	4.31e-12		cellular biosynthetic process	16 of 17 genes, 94.1%	2143 of 16085 genes, 13.3%	1.00e-11
nucleic acid metabolic process	18 of 19 genes, 94.7%	6434 of 39881 genes, 16.1%	1.43e-11		nitrogen compound metabolic process	16 of 17 genes, 94.1%	2149 of 16085 genes, 13.4%	1.05e-11
regulation of metabolic process	18 of 19 genes, 94.7%	6440 of 39881 genes, 16.1%	1.46e-11		biosynthetic process	16 of 17 genes, 94.1%	2195 of 16085 genes, 13.6%	1.47e-11
viral reproduction	9 of 19 genes, 47.4%	509 of 39881 genes, 1.3%	1.14e-10		regulation of gene expression	13 of 17 genes, 76.5%	1001 of 16085 genes, 6.2%	2.64e-11
cellular biosynthetic process	18 of 19 genes, 94.7%	7269 of 39881 genes, 18.2%	1.26e-10		regulation of primary metabolic process	13 of 17 genes, 76.5%	1120 of 16085 genes, 7.0%	1.11e-10
biosynthetic process	18 of 19 genes, 94.7%	7509 of 39881 genes, 18.8%	2.25e-10		regulation of macromolecule metabolic process	13 of 17 genes, 76.5%	1138 of 16085 genes, 7.1%	1.36e-10
nucleobase-containing compound metabolic process	18 of 19 genes, 94.7%	7630 of 39881 genes, 19.1%	2.99e-10		regulation of cellular metabolic process	13 of 17 genes, 76.5%	1153 of 16085 genes, 7.2%	1.61e-10
histone acetylation	6 of 19 genes, 31.6%	105 of 39881 genes, 0.3%	1.26e-09		regulation of metabolic process	13 of 17 genes, 76.5%	1291 of 16085 genes, 8.0%	6.84e-10
cellular nitrogen compound metabolic process	18 of 19 genes, 94.7%	8332 of 39881 genes, 20.9%	1.43e-09		regulation of transcription from RNA polymerase II promoter	8 of 17 genes, 47.1%	202 of 16085 genes, 1.3%	8.55e-10
internal peptidyl-lysine acetylation	6 of 19 genes, 31.6%	109 of 39881 genes, 0.3%	1.58e-09
peptidyl-lysine acetylation	6 of 19 genes, 31.6%	111 of 39881 genes, 0.3%	1.77e-09
nitrogen compound metabolic process	18 of 19 genes, 94.7%	8509 of 39881 genes, 21.3%	2.08e-09
internal protein amino acid acetylation	6 of 19 genes, 31.6%	114 of 39881 genes, 0.3%	2.08e-09
protein acetylation	6 of 19 genes, 31.6%	123 of 39881 genes, 0.3%	3.31e-09
peptidyl-lysine modification	6 of 19 genes, 31.6%	138 of 39881 genes, 0.3%	6.67e-09
histone modification	7 of 19 genes, 36.8%	284 of 39881 genes, 0.7%	6.70e-09
covalent chromatin modification	7 of 19 genes, 36.8%	291 of 39881 genes, 0.7%	7.95e-09
histone deubiquitination	4 of 19 genes, 21.1%	15 of 39881 genes, 0.0%	8.30e-09
protein acylation	6 of 19 genes, 31.6%	150 of 39881 genes, 0.4%	1.10e-08
cellular macromolecule metabolic process	18 of 19 genes, 94.7%	9914 of 39881 genes, 24.9%	3.13e-08
interspecies interaction between organisms	7 of 19 genes, 36.8%	467 of 39881 genes, 1.2%	2.13e-07
chromatin modification	7 of 19 genes, 36.8%	472 of 39881 genes, 1.2%	2.30e-07
positive regulation of RNA metabolic process	9 of 19 genes, 47.4%	1217 of 39881 genes, 3.1%	2.59e-07
macromolecule metabolic process	18 of 19 genes, 94.7%	11448 of 39881 genes, 28.7%	3.98e-07
regulation of cellular process	18 of 19 genes, 94.7%	11599 of 39881 genes, 29.1%	5.02e-07
positive regulation of nucleobase-containing compound metabolic process	9 of 19 genes, 47.4%	1332 of 39881 genes, 3.3%	5.70e-07
positive regulation of nitrogen compound metabolic process	9 of 19 genes, 47.4%	1362 of 39881 genes, 3.4%	6.93e-07
regulation of transcription from RNA polymerase II promoter	9 of 19 genes, 47.4%	1403 of 39881 genes, 3.5%	8.97e-07
positive regulation of cellular biosynthetic process	9 of 19 genes, 47.4%	1434 of 39881 genes, 3.6%	1.08e-06
positive regulation of biosynthetic process	9 of 19 genes, 47.4%	1451 of 39881 genes, 3.6%	1.20e-06
regulation of biological process	18 of 19 genes, 94.7%	12352 of 39881 genes, 31.0%	1.52e-06
chromatin organization	7 of 19 genes, 36.8%	638 of 39881 genes, 1.6%	1.83e-06
biological regulation	18 of 19 genes, 94.7%	13005 of 39881 genes, 32.6%	3.76e-06
protein deubiquitination	4 of 19 genes, 21.1%	66 of 39881 genes, 0.2%	4.31e-06
positive regulation of transcription, DNA-dependent	8 of 19 genes, 42.1%	1168 of 39881 genes, 2.9%	4.97e-06
cellular metabolic process	18 of 19 genes, 94.7%	13294 of 39881 genes, 33.3%	5.53e-06
positive regulation of gene expression	8 of 19 genes, 42.1%	1247 of 39881 genes, 3.1%	8.24e-06
protein modification by small protein removal	4 of 19 genes, 21.1%	78 of 39881 genes, 0.2%	8.51e-06
positive regulation of macromolecule metabolic process	9 of 19 genes, 47.4%	1832 of 39881 genes, 4.6%	9.01e-06
chromosome organization	7 of 19 genes, 36.8%	818 of 39881 genes, 2.1%	1.00e-05
positive regulation of cellular metabolic process	9 of 19 genes, 47.4%	1873 of 39881 genes, 4.7%	1.08e-05
positive regulation of macromolecule biosynthetic process	8 of 19 genes, 42.1%	1333 of 39881 genes, 3.3%	1.37e-05
positive regulation of metabolic process	9 of 19 genes, 47.4%	1974 of 39881 genes, 4.9%	1.70e-05
primary metabolic process	18 of 19 genes, 94.7%	14221 of 39881 genes, 35.7%	1.80e-05

## Sheet: 20S Proteasome
Human					Fly
Go Term	Number of genes In the solution	Number of genes In the proteome	corrected P-value		Go Term	Number of genes In the solution	Number of genes In the proteome	corrected P-value
NetworkBlast					NetworkBlast
positive regulation of ubiquitin-protein ligase activity involved in mitotic cell cycle	8 of 11	72 of 41863	2.15367e-18		ubiquitin-dependent protein catabolic process	7 of 11	100 of 16085	1.06901e-11
regulation of ubiquitin-protein ligase activity involved in mitotic cell cycle	8 of 11	78 of 41863	4.21734e-18		modification-dependent protein catabolic process	7 of 11	102 of 16085	1.23271e-11
positive regulation of ubiquitin-protein ligase activity	8 of 11	80 of 41863	5.21326e-18		modification-dependent macromolecule catabolic process	7 of 11	103 of 16085	1.3223e-11
positive regulation of ligase activity	8 of 11	84 of 41863	7.83837e-18		cellular protein catabolic process	7 of 11	115 of 16085	2.91635e-11
anaphase-promoting complex-dependent proteasomal ubiquitin-dependent protein catabolic process	8 of 11	86 of 41863	9.53899e-18		proteolysis involved in cellular protein catabolic process	7 of 11	115 of 16085	2.91635e-11
regulation of ubiquitin-protein ligase activity	8 of 11	102 of 41863	3.93838e-17		protein catabolic process	7 of 11	137 of 16085	1.01883e-10
regulation of ligase activity	8 of 11	106 of 41863	5.41477e-17		cellular macromolecule catabolic process	7 of 11	166 of 16085	3.9905e-10
positive regulation of protein ubiquitination	8 of 11	119 of 41863	1.40692e-16		macromolecule catabolic process	7 of 11	223 of 16085	3.21613e-09
regulation of cellular amino acid metabolic process	7 of 11	58 of 41863	5.66021e-16		cellular protein metabolic process	10 of 11	1691 of 16085	1.82716e-07
DNA damage checkpoint	8 of 11	156 of 41863	1.29729e-15		cellular catabolic process	7 of 11	412 of 16085	2.36791e-07
negative regulation of ubiquitin-protein ligase activity involved in mitotic cell cycle	7 of 11	67 of 41863	1.63589e-15		catabolic process	7 of 11	543 of 16085	1.60835e-06
positive regulation of cell cycle process	8 of 11	161 of 41863	1.67884e-15		protein metabolic process	10 of 11	2237 of 16085	2.91577e-06
DNA integrity checkpoint	8 of 11	163 of 41863	1.85696e-15		proteolysis	7 of 11	688 of 16085	8.22829e-06
DNA damage response, signal transduction by p53 class mediator resulting in cell cycle arrest	7 of 11	71 of 41863	2.50081e-15		cell proliferation	5 of 11	229 of 16085	2.75039e-05
signal transduction involved in mitotic cell cycle checkpoint	7 of 11	71 of 41863	2.50081e-15		spindle organization	5 of 11	242 of 16085	3.61869e-05
signal transduction involved in mitotic cell cycle G1/S transition DNA damage checkpoint	7 of 11	71 of 41863	2.50081e-15		microtubule-based process	6 of 11	493 of 16085	3.71692e-05
signal transduction involved in mitotic cell cycle G1/S checkpoint	7 of 11	71 of 41863	2.50081e-15		mitotic cell cycle	6 of 11	522 of 16085	5.20503e-05
signal transduction involved in DNA integrity checkpoint	7 of 11	72 of 41863	2.76989e-15		cellular macromolecule metabolic process	10 of 11	3113 of 16085	7.53369e-05
signal transduction involved in G1/S transition checkpoint	7 of 11	72 of 41863	2.76989e-15		cytoskeleton organization	6 of 11	587 of 16085	0.000103726
signal transduction involved in DNA damage checkpoint	7 of 11	72 of 41863	2.76989e-15		M phase	6 of 11	590 of 16085	0.000106874
regulation of protein ubiquitination	8 of 11	172 of 41863	2.87941e-15		cell cycle phase	6 of 11	677 of 16085	0.000238962
signal transduction involved in cell cycle checkpoint	7 of 11	73 of 41863	3.06341e-15		microtubule cytoskeleton organization	5 of 11	382 of 16085	0.000344562
mitotic cell cycle G1/S transition DNA damage checkpoint	7 of 11	78 of 41863	4.96508e-15		cell cycle process	6 of 11	765 of 16085	0.00048677
regulation of cellular amine metabolic process	7 of 11	78 of 41863	4.96508e-15		organelle organization	7 of 11	1270 of 16085	0.000533311
M/G1 transition of mitotic cell cycle	7 of 11	79 of 41863	5.44734e-15		macromolecule metabolic process	10 of 11	3842 of 16085	0.000588446
negative regulation of ligase activity	7 of 11	80 of 41863	5.96919e-15		mitotic spindle organization	4 of 11	205 of 16085	0.000898691
negative regulation of ubiquitin-protein ligase activity	7 of 11	80 of 41863	5.96919e-15		cellular metabolic process	10 of 11	4030 of 16085	0.000936453
positive regulation of cell cycle arrest	7 of 11	86 of 41863	1.00914e-14		negative regulation of neuroblast proliferation	2 of 11	7 of 16085	0.00101599
negative regulation of protein modification process	8 of 11	209 of 41863	1.4063e-14		negative regulation of neural precursor cell proliferation	2 of 11	7 of 16085	0.00101599
mitotic cell cycle G1/S transition checkpoint	7 of 11	93 of 41863	1.7782e-14		cell cycle	6 of 11	870 of 16085	0.00102529
negative regulation of protein ubiquitination	7 of 11	98 of 41863	2.59563e-14		regulation of neural precursor cell proliferation	2 of 11	9 of 16085	0.00174041
G1/S transition checkpoint	7 of 11	99 of 41863	2.79289e-14		mitotic spindle elongation	3 of 11	79 of 16085	0.00208493
regulation of G1/S transition of mitotic cell cycle	7 of 11	106 of 41863	4.56928e-14		response to DNA damage stimulus	4 of 11	254 of 16085	0.00209379
antigen processing and presentation of exogenous peptide antigen via MHC class I, TAP-dependent	7 of 11	110 of 41863	5.96445e-14		spindle elongation	3 of 11	81 of 16085	0.00224779
antigen processing and presentation of exogenous peptide antigen via MHC class I	7 of 11	114 of 41863	7.70968e-14		primary metabolic process	10 of 11	4495 of 16085	0.00269896
proteasomal ubiquitin-dependent protein catabolic process	8 of 11	261 of 41863	8.51987e-14		cellular component organization at cellular level	7 of 11	1906 of 16085	0.00790942
proteasomal protein catabolic process	8 of 11	269 of 41863	1.08772e-13		cellular component organization or biogenesis at cellular level	7 of 11	1950 of 16085	0.00918372
antigen processing and presentation of exogenous peptide antigen	7 of 11	120 of 41863	1.11406e-13
DNA damage response, signal transduction by p53 class mediator	7 of 11	123 of 41863	1.32981e-13		AlignNemo
antigen processing and presentation of exogenous antigen	7 of 11	125 of 41863	1.49272e-13		cellular protein catabolic process	11 of 12	115 of 16085	9.11518e-22
cell cycle checkpoint	8 of 11	281 of 41863	1.54804e-13		proteolysis involved in cellular protein catabolic process	11 of 12	115 of 16085	9.11518e-22
signal transduction by p53 class mediator	7 of 11	128 of 41863	1.76905e-13		protein catabolic process	11 of 12	137 of 16085	6.77352e-21
regulation of cell cycle arrest	8 of 11	323 of 41863	4.76765e-13		cellular macromolecule catabolic process	11 of 12	166 of 16085	6.01605e-20
negative regulation of cellular protein metabolic process	8 of 11	326 of 41863	5.13681e-13		macromolecule catabolic process	11 of 12	223 of 16085	1.68361e-18
S phase of mitotic cell cycle	7 of 11	150 of 41863	5.49413e-13		cellular catabolic process	12 of 12	412 of 16085	3.40595e-18
negative regulation of catalytic activity	9 of 11	635 of 41863	5.50762e-13		catabolic process	12 of 12	543 of 16085	9.73047e-17
mitotic cell cycle checkpoint	7 of 11	156 of 41863	7.26642e-13		ubiquitin-dependent protein catabolic process	9 of 12	100 of 16085	1.03979e-16
regulation of mitotic cell cycle	8 of 11	349 of 41863	8.90042e-13		modification-dependent protein catabolic process	9 of 12	102 of 16085	1.25156e-16
signal transduction in response to DNA damage	7 of 11	162 of 41863	9.50738e-13		modification-dependent macromolecule catabolic process	9 of 12	103 of 16085	1.37116e-16
S phase	7 of 11	164 of 41863	1.03752e-12		proteolysis	11 of 12	688 of 16085	4.68254e-13
regulation of interphase of mitotic cell cycle	7 of 11	170 of 41863	1.33976e-12		cellular protein metabolic process	11 of 12	1691 of 16085	9.13463e-09
regulation of cellular ketone metabolic process	7 of 11	176 of 41863	1.71447e-12		protein metabolic process	11 of 12	2237 of 16085	1.93054e-07
protein polyubiquitination	7 of 11	178 of 41863	1.85783e-12		cellular metabolic process	12 of 12	4030 of 16085	3.02163e-06
negative regulation of protein metabolic process	8 of 11	386 of 41863	2.00383e-12		cellular macromolecule metabolic process	11 of 12	3113 of 16085	6.94618e-06
protein catabolic process	9 of 11	782 of 41863	3.60363e-12		response to DNA damage stimulus	5 of 12	254 of 16085	3.41493e-05
negative regulation of molecular function	9 of 11	804 of 41863	4.62718e-12		macromolecule metabolic process	11 of 12	3842 of 16085	6.69663e-05
antigen processing and presentation of peptide antigen via MHC class I	7 of 11	205 of 41863	5.06133e-12		metabolic process	12 of 12	5422 of 16085	0.000106739
interphase of mitotic cell cycle	8 of 11	448 of 41863	6.63848e-12		cellular response to stress	5 of 12	389 of 16085	0.000277581
antigen processing and presentation of peptide antigen	7 of 11	216 of 41863	7.32954e-12		primary metabolic process	11 of 12	4495 of 16085	0.000359297
protein ubiquitination	8 of 11	455 of 41863	7.51904e-12
interphase	8 of 11	456 of 41863	7.65282e-12
positive regulation of protein modification process	8 of 11	468 of 41863	9.42813e-12
cell cycle arrest	8 of 11	473 of 41863	1.0268e-11
G1/S transition of mitotic cell cycle	7 of 11	229 of 41863	1.10846e-11
protein modification by small protein conjugation	8 of 11	488 of 41863	1.31927e-11
cellular macromolecule catabolic process	9 of 11	930 of 41863	1.71638e-11
regulation of cell cycle process	8 of 11	508 of 41863	1.82103e-11
cell cycle phase	9 of 11	964 of 41863	2.37088e-11
regulation of apoptotic process	10 of 11	1679 of 41863	2.84842e-11
regulation of programmed cell death	10 of 11	1693 of 41863	3.09476e-11
negative regulation of cell cycle	8 of 11	545 of 41863	3.20027e-11
protein modification by small protein conjugation or removal	8 of 11	558 of 41863	3.86588e-11
regulation of cell death	10 of 11	1754 of 41863	4.40715e-11
positive regulation of cellular protein metabolic process	8 of 11	575 of 41863	4.9169e-11
ubiquitin-dependent protein catabolic process	8 of 11	580 of 41863	5.27007e-11
modification-dependent protein catabolic process	8 of 11	588 of 41863	5.88132e-11
modification-dependent macromolecule catabolic process	8 of 11	591 of 41863	6.12602e-11
proteolysis involved in cellular protein catabolic process	8 of 11	626 of 41863	9.71074e-11
positive regulation of catalytic activity	9 of 11	1131 of 41863	9.96775e-11
cellular protein catabolic process	8 of 11	638 of 41863	1.13046e-10
macromolecule catabolic process	9 of 11	1156 of 41863	1.21304e-10
positive regulation of protein metabolic process	8 of 11	669 of 41863	1.65241e-10
mRNA metabolic process	8 of 11	698 of 41863	2.32007e-10
regulation of protein modification process	9 of 11	1250 of 41863	2.44718e-10
cell cycle process	9 of 11	1260 of 41863	2.62857e-10
apoptotic process	10 of 11	2101 of 41863	2.67026e-10
programmed cell death	10 of 11	2126 of 41863	3.00461e-10
positive regulation of molecular function	9 of 11	1344 of 41863	4.68968e-10
cell death	10 of 11	2318 of 41863	7.11461e-10
death	10 of 11	2320 of 41863	7.17602e-10
regulation of cellular protein metabolic process	9 of 11	1528 of 41863	1.48089e-09
negative regulation of macromolecule metabolic process	9 of 11	1534 of 41863	1.53378e-09
mitotic cell cycle	8 of 11	885 of 41863	1.544e-09
response to DNA damage stimulus	8 of 11	897 of 41863	1.71905e-09
negative regulation of cellular metabolic process	9 of 11	1561 of 41863	1.79315e-09
antigen processing and presentation	7 of 11	482 of 41863	2.08521e-09
regulation of cell cycle	8 of 11	948 of 41863	2.67123e-09
viral reproduction	7 of 11	519 of 41863	3.49941e-09
negative regulation of metabolic process	9 of 11	1689 of 41863	3.63031e-09
regulation of protein metabolic process	9 of 11	1726 of 41863	4.40683e-09
cell cycle	9 of 11	1783 of 41863	5.89259e-09
regulation of catalytic activity	9 of 11	1931 of 41863	1.20166e-08
cellular catabolic process	9 of 11	2277 of 41863	5.22971e-08
cellular amino acid metabolic process	7 of 11	788 of 41863	6.45135e-08
regulation of molecular function	9 of 11	2368 of 41863	7.4152e-08
negative regulation of cellular process	10 of 11	3711 of 41863	7.6743e-08
positive regulation of cellular process	10 of 11	3865 of 41863	1.14882e-07
cellular response to stress	8 of 11	1604 of 41863	1.73983e-07
cellular amine metabolic process	7 of 11	912 of 41863	1.7821e-07
negative regulation of biological process	10 of 11	4071 of 41863	1.92264e-07
catabolic process	9 of 11	2759 of 41863	2.88847e-07
positive regulation of biological process	10 of 11	4409 of 41863	4.23785e-07
amine metabolic process	7 of 11	1048 of 41863	4.67482e-07
proteolysis	8 of 11	1880 of 41863	6.09999e-07
positive regulation of macromolecule metabolic process	8 of 11	2000 of 41863	9.93657e-07
positive regulation of cellular metabolic process	8 of 11	2081 of 41863	1.35853e-06
protein modification process	9 of 11	3315 of 41863	1.47267e-06
regulation of nitrogen compound metabolic process	10 of 11	5041 of 41863	1.59524e-06
positive regulation of metabolic process	8 of 11	2206 of 41863	2.15006e-06
macromolecule modification	9 of 11	3465 of 41863	2.17906e-06
carboxylic acid metabolic process	7 of 11	1390 of 41863	3.29429e-06
oxoacid metabolic process	7 of 11	1390 of 41863	3.29429e-06
organic acid metabolic process	7 of 11	1407 of 41863	3.58229e-06
cellular ketone metabolic process	7 of 11	1427 of 41863	3.94834e-06
RNA metabolic process	10 of 11	5577 of 41863	4.32837e-06
regulation of macromolecule metabolic process	10 of 11	5856 of 41863	7.00634e-06
regulation of primary metabolic process	10 of 11	6116 of 41863	1.07517e-05
regulation of cellular metabolic process	10 of 11	6192 of 41863	1.2143e-05
gene expression	10 of 11	6370 of 41863	1.60529e-05
nucleic acid metabolic process	10 of 11	6701 of 41863	2.64283e-05
intracellular signal transduction	8 of 11	3057 of 41863	2.77083e-05
regulation of metabolic process	10 of 11	6823 of 41863	3.15596e-05
cellular protein metabolic process	9 of 11	4863 of 41863	4.32248e-05
nucleobase-containing compound metabolic process	10 of 11	7988 of 41863	0.00014828
small molecule metabolic process	8 of 11	4000 of 41863	0.000223627
response to stress	8 of 11	4030 of 41863	0.000236921
immune system process	7 of 11	2652 of 41863	0.000273564
cellular nitrogen compound metabolic process	10 of 11	8729 of 41863	0.000353196
nitrogen compound metabolic process	10 of 11	8917 of 41863	0.000434923
protein metabolic process	9 of 11	6358 of 41863	0.000449299
cellular macromolecule metabolic process	10 of 11	10361 of 41863	0.00187638
cellular response to stimulus	9 of 11	7663 of 41863	0.00225955
macromolecule metabolic process	10 of 11	11965 of 41863	0.00756331
signal transduction	8 of 11	6351 of 41863	0.00765727
regulation of cellular process	10 of 11	12187 of 41863	0.00903118
AlignNemo
negative regulation of protein ubiquitination	11 of 11	98 of 41863	1.01598e-27
regulation of cellular amino acid metabolic process	10 of 11	58 of 41863	1.97818e-26
negative regulation of ubiquitin-protein ligase activity involved in mitotic cell cycle	10 of 11	67 of 41863	9.3999e-26
DNA damage response, signal transduction by p53 class mediator resulting in cell cycle arrest	10 of 11	71 of 41863	1.75e-25
signal transduction involved in mitotic cell cycle checkpoint	10 of 11	71 of 41863	1.75e-25
signal transduction involved in mitotic cell cycle G1/S transition DNA damage checkpoint	10 of 11	71 of 41863	1.75e-25
signal transduction involved in mitotic cell cycle G1/S checkpoint	10 of 11	71 of 41863	1.75e-25
positive regulation of ubiquitin-protein ligase activity involved in mitotic cell cycle	10 of 11	72 of 41863	2.03222e-25
signal transduction involved in DNA integrity checkpoint	10 of 11	72 of 41863	2.03222e-25
signal transduction involved in G1/S transition checkpoint	10 of 11	72 of 41863	2.03222e-25
signal transduction involved in DNA damage checkpoint	10 of 11	72 of 41863	2.03222e-25
signal transduction involved in cell cycle checkpoint	10 of 11	73 of 41863	2.35474e-25
mitotic cell cycle G1/S transition DNA damage checkpoint	10 of 11	78 of 41863	4.76833e-25
regulation of cellular amine metabolic process	10 of 11	78 of 41863	4.76833e-25
regulation of ubiquitin-protein ligase activity involved in mitotic cell cycle	10 of 11	78 of 41863	4.76833e-25
M/G1 transition of mitotic cell cycle	10 of 11	79 of 41863	5.45928e-25
negative regulation of ligase activity	10 of 11	80 of 41863	6.23904e-25
positive regulation of ubiquitin-protein ligase activity	10 of 11	80 of 41863	6.23904e-25
negative regulation of ubiquitin-protein ligase activity	10 of 11	80 of 41863	6.23904e-25
regulation of protein ubiquitination	11 of 11	172 of 41863	6.38794e-25
positive regulation of ligase activity	10 of 11	84 of 41863	1.04614e-24
anaphase-promoting complex-dependent proteasomal ubiquitin-dependent protein catabolic process	10 of 11	86 of 41863	1.34157e-24
positive regulation of cell cycle arrest	10 of 11	86 of 41863	1.34157e-24
mitotic cell cycle G1/S transition checkpoint	10 of 11	93 of 41863	3.06066e-24
negative regulation of protein modification process	11 of 11	209 of 41863	5.77689e-24
G1/S transition checkpoint	10 of 11	99 of 41863	5.901e-24
regulation of ubiquitin-protein ligase activity	10 of 11	102 of 41863	8.06765e-24
regulation of ligase activity	10 of 11	106 of 41863	1.20634e-23
regulation of G1/S transition of mitotic cell cycle	10 of 11	106 of 41863	1.20634e-23
antigen processing and presentation of exogenous peptide antigen via MHC class I, TAP-dependent	10 of 11	110 of 41863	1.77593e-23
antigen processing and presentation of exogenous peptide antigen via MHC class I	10 of 11	114 of 41863	2.57703e-23
positive regulation of protein ubiquitination	10 of 11	119 of 41863	4.02823e-23
antigen processing and presentation of exogenous peptide antigen	10 of 11	120 of 41863	4.39433e-23
DNA damage response, signal transduction by p53 class mediator	10 of 11	123 of 41863	5.67931e-23
antigen processing and presentation of exogenous antigen	10 of 11	125 of 41863	6.71438e-23
signal transduction by p53 class mediator	10 of 11	128 of 41863	8.58688e-23
S phase of mitotic cell cycle	10 of 11	150 of 41863	4.42503e-22
DNA damage checkpoint	10 of 11	156 of 41863	6.6286e-22
mitotic cell cycle checkpoint	10 of 11	156 of 41863	6.6286e-22
negative regulation of cellular protein metabolic process	11 of 11	326 of 41863	8.46564e-22
positive regulation of cell cycle process	10 of 11	161 of 41863	9.17151e-22
signal transduction in response to DNA damage	10 of 11	162 of 41863	9.77468e-22
DNA integrity checkpoint	10 of 11	163 of 41863	1.04133e-21
S phase	10 of 11	164 of 41863	1.10893e-21
regulation of interphase of mitotic cell cycle	10 of 11	170 of 41863	1.60424e-21
regulation of cellular ketone metabolic process	10 of 11	176 of 41863	2.29044e-21
protein polyubiquitination	10 of 11	178 of 41863	2.57198e-21
negative regulation of protein metabolic process	11 of 11	386 of 41863	5.57631e-21
antigen processing and presentation of peptide antigen via MHC class I	10 of 11	205 of 41863	1.09222e-20
antigen processing and presentation of peptide antigen	10 of 11	216 of 41863	1.86299e-20
G1/S transition of mitotic cell cycle	10 of 11	229 of 41863	3.38215e-20
protein ubiquitination	11 of 11	455 of 41863	3.47981e-20
protein modification by small protein conjugation	11 of 11	488 of 41863	7.57971e-20
proteasomal ubiquitin-dependent protein catabolic process	10 of 11	261 of 41863	1.28139e-19
proteasomal protein catabolic process	10 of 11	269 of 41863	1.74183e-19
cell cycle checkpoint	10 of 11	281 of 41863	2.71399e-19
protein modification by small protein conjugation or removal	11 of 11	558 of 41863	3.35919e-19
regulation of cell cycle arrest	10 of 11	323 of 41863	1.11535e-18
regulation of mitotic cell cycle	10 of 11	349 of 41863	2.44336e-18
interphase of mitotic cell cycle	10 of 11	448 of 41863	3.04894e-17
interphase	10 of 11	456 of 41863	3.64517e-17
positive regulation of protein modification process	10 of 11	468 of 41863	4.73726e-17
cell cycle arrest	10 of 11	473 of 41863	5.27327e-17
antigen processing and presentation	10 of 11	482 of 41863	6.37728e-17
regulation of cell cycle process	10 of 11	508 of 41863	1.08307e-16
viral reproduction	10 of 11	519 of 41863	1.34404e-16
negative regulation of cell cycle	10 of 11	545 of 41863	2.19925e-16
positive regulation of cellular protein metabolic process	10 of 11	575 of 41863	3.7722e-16
ubiquitin-dependent protein catabolic process	10 of 11	580 of 41863	4.11571e-16
modification-dependent protein catabolic process	10 of 11	588 of 41863	4.72416e-16
modification-dependent macromolecule catabolic process	10 of 11	591 of 41863	4.97242e-16
proteolysis involved in cellular protein catabolic process	10 of 11	626 of 41863	8.87096e-16
negative regulation of catalytic activity	10 of 11	635 of 41863	1.02406e-15
cellular protein catabolic process	10 of 11	638 of 41863	1.07377e-15
positive regulation of protein metabolic process	10 of 11	669 of 41863	1.73023e-15
regulation of protein modification process	11 of 11	1250 of 41863	2.53037e-15
mRNA metabolic process	10 of 11	698 of 41863	2.6506e-15
protein catabolic process	10 of 11	782 of 41863	8.30015e-15
cellular amino acid metabolic process	10 of 11	788 of 41863	8.9622e-15
negative regulation of molecular function	10 of 11	804 of 41863	1.09662e-14
regulation of cellular protein metabolic process	11 of 11	1528 of 41863	2.32287e-14
negative regulation of macromolecule metabolic process	11 of 11	1534 of 41863	2.42554e-14
mitotic cell cycle	10 of 11	885 of 41863	2.87338e-14
negative regulation of cellular metabolic process	11 of 11	1561 of 41863	2.94057e-14
response to DNA damage stimulus	10 of 11	897 of 41863	3.28902e-14
cellular amine metabolic process	10 of 11	912 of 41863	3.88425e-14
cellular response to stress	11 of 11	1604 of 41863	3.96881e-14
cellular macromolecule catabolic process	10 of 11	930 of 41863	4.72533e-14
regulation of cell cycle	10 of 11	948 of 41863	5.72684e-14
regulation of apoptotic process	11 of 11	1679 of 41863	6.5711e-14
cell cycle phase	10 of 11	964 of 41863	6.77317e-14
negative regulation of metabolic process	11 of 11	1689 of 41863	7.01602e-14
regulation of programmed cell death	11 of 11	1693 of 41863	7.20153e-14
regulation of protein metabolic process	11 of 11	1726 of 41863	8.91083e-14
regulation of cell death	11 of 11	1754 of 41863	1.06418e-13
amine metabolic process	10 of 11	1048 of 41863	1.5648e-13
positive regulation of catalytic activity	10 of 11	1131 of 41863	3.35775e-13
macromolecule catabolic process	10 of 11	1156 of 41863	4.1796e-13
apoptotic process	11 of 11	2101 of 41863	7.79175e-13
programmed cell death	11 of 11	2126 of 41863	8.87725e-13
cell cycle process	10 of 11	1260 of 41863	9.90049e-13
positive regulation of molecular function	10 of 11	1344 of 41863	1.88844e-12
cellular catabolic process	11 of 11	2277 of 41863	1.89157e-12
cell death	11 of 11	2318 of 41863	2.30284e-12
death	11 of 11	2320 of 41863	2.32484e-12
carboxylic acid metabolic process	10 of 11	1390 of 41863	2.6442e-12
oxoacid metabolic process	10 of 11	1390 of 41863	2.6442e-12
organic acid metabolic process	10 of 11	1407 of 41863	2.98602e-12
cellular ketone metabolic process	10 of 11	1427 of 41863	3.43869e-12
immune system process	11 of 11	2652 of 41863	1.01537e-11
catabolic process	11 of 11	2759 of 41863	1.57013e-11
cell cycle	10 of 11	1783 of 41863	3.18371e-11
proteolysis	10 of 11	1880 of 41863	5.40272e-11
regulation of catalytic activity	10 of 11	1931 of 41863	7.05717e-11
positive regulation of macromolecule metabolic process	10 of 11	2000 of 41863	1.00179e-10
protein modification process	11 of 11	3315 of 41863	1.18698e-10
positive regulation of cellular metabolic process	10 of 11	2081 of 41863	1.48861e-10
macromolecule modification	11 of 11	3465 of 41863	1.93273e-10
positive regulation of metabolic process	10 of 11	2206 of 41863	2.66326e-10
negative regulation of cellular process	11 of 11	3711 of 41863	4.11428e-10
regulation of molecular function	10 of 11	2368 of 41863	5.39728e-10
response to stress	11 of 11	4030 of 41863	1.02037e-09
interspecies interaction between organisms	7 of 11	474 of 41863	1.13736e-09
negative regulation of biological process	11 of 11	4071 of 41863	1.14071e-09
intracellular signal transduction	10 of 11	3057 of 41863	6.85917e-09
cellular protein metabolic process	11 of 11	4863 of 41863	8.07919e-09
multi-organism process	8 of 11	1319 of 41863	2.26452e-08
regulation of macromolecule metabolic process	11 of 11	5856 of 41863	6.24981e-08
positive regulation of cellular process	10 of 11	3865 of 41863	7.04549e-08
small molecule metabolic process	10 of 11	4000 of 41863	9.90365e-08
regulation of primary metabolic process	11 of 11	6116 of 41863	1.00826e-07
regulation of cellular metabolic process	11 of 11	6192 of 41863	1.15509e-07
protein metabolic process	11 of 11	6358 of 41863	1.54562e-07
positive regulation of biological process	10 of 11	4409 of 41863	2.59899e-07
regulation of metabolic process	11 of 11	6823 of 41863	3.36173e-07
cell communication	11 of 11	7285 of 41863	6.91482e-07
regulation of nitrogen compound metabolic process	10 of 11	5041 of 41863	9.7833e-07
cellular response to stimulus	11 of 11	7663 of 41863	1.20672e-06
RNA metabolic process	10 of 11	5577 of 41863	2.65451e-06
signal transduction	10 of 11	6351 of 41863	9.5596e-06
gene expression	10 of 11	6370 of 41863	9.84497e-06
nucleic acid metabolic process	10 of 11	6701 of 41863	1.6208e-05
signaling	10 of 11	7052 of 41863	2.67738e-05
cellular macromolecule metabolic process	11 of 11	10361 of 41863	3.33771e-05
response to stimulus	11 of 11	10824 of 41863	5.40001e-05
nucleobase-containing compound metabolic process	10 of 11	7988 of 41863	9.09372e-05
macromolecule metabolic process	11 of 11	11965 of 41863	0.000162697
regulation of cellular process	11 of 11	12187 of 41863	0.000199178
cellular nitrogen compound metabolic process	10 of 11	8729 of 41863	0.000216608
nitrogen compound metabolic process	10 of 11	8917 of 41863	0.00026673
regulation of biological process	11 of 11	12969 of 41863	0.00039488
biological regulation	11 of 11	13667 of 41863	0.000703062
cellular metabolic process	11 of 11	13957 of 41863	0.000885804
primary metabolic process	11 of 11	14886 of 41863	0.00180007
metabolic process	11 of 11	16565 of 41863	0.00583445
